# Supplementary material for: Clinician perspectives on explainability in AI-driven closed-loop neurotechnology
Source: Sci Rep. 2025 Oct 3;15:34638. doi: 10.1038/s41598-025-19510-9 (PMC12494947; doi:10.1038/s41598-025-19510-9)
Supplement: Supplementary file 2 — Supplementary Material 2 [file 41598_2025_19510_MOESM2_ESM.xlsx]

## Sheet: Information about the algoritm
Name	Translated Text	Original Text	Codes	Number of Codes	Comment	Start position	End position	Extent	Creator	Creation Date	Modifier	Modification Date
	So I think there are many phenomena that we as humans do not understand that it is not unusual. And as much as I understand that one would like to see the black box, I would also be incredibly happy if I knew what was there now. somehow happens in detail. But I see it a bit, possibly realistically, Of course, that's biased, but I see it a bit more relaxed. Well I am Not the one who believes that …	Also es gibt glaube ich viele Phänomene, die wir als Menschen nicht verstehen, dass es nicht ungewöhnlich ist. Und so sehr ich das verstehe, dass man gerne die Blackbox immer öffnen möchte, ich würde mich auch unglaublich freuen, wenn ich wüsste, was jetzt da irgendwie im Einzelnen passiert. Ich sehe das aber ein bisschen, möglicherweise realistischerweise, das ist natürlich ein gebiased, aber ic…	Opening the Black-Box: Explainability and Transparency in AI Systems: Opening black-box not possible but this is ok	1		285	290	6	Laura Schopp	2024-10-03 15:54:30	Laura Schopp	2024-10-03 15:54:30
	And then I would like to know what the basic idea of this AI is, i.e. what parameters it is based on, what the input is and how this input is reacted to and why.	Und dann würde ich gerne wissen, was die Grundidee von dieser KI ist, also auf welchen Parametern die basiert, was der Input ist und wie drauf auf diesen Input reagiert wird und warum.	Technical and General Requirements for Building Neurotechnologies using XAI: Want to know the features used for AI	1		182	182	1	Laura Schopp	2024-10-11 13:09:46	Laura Schopp	2024-10-11 13:09:46
	So also in the topic of black box complexity. Or then say, once you understand what input is, then the machine or model is seen in this way. less important? So honestly, as a medical professional, I am not able to really understand which is the difference now, whether a random forest does it better or an SVM. And that's why I don't really care in the end.	Also auch im Thema Blackbox-Komplexität. Oder sagen Sie dann, sobald Sie verstehen, was Input ist, ist Ihnen dann so gesehen die Maschine oder das Modell weniger wichtig? Also ehrlicherweise bin ich als Mediziner nicht in der Lage, wirklich zu verstehen, was jetzt der Unterschied ist, ob das jetzt ein Random Forest besser macht oder ein SVM. Und deswegen ist mir das dann tatsächlich letztlich ega…	Only tagging code | Quotes, Opening the Black-Box: Explainability and Transparency in AI Systems: I am a doctor I dont understand the difference between the RF and SVM I don't care about the algo	2		142	146	5	Laura Schopp	2024-10-16 09:08:47	Laura Schopp	2024-10-16 09:10:04
	So if I can now successfully help the patient without understanding everything about the system, then I would probably decide together with the patient, depending on the situation.	Also wenn ich dem Patienten jetzt erfolgreich helfen kann, ohne dass ich alles verstehe an dem System, dann würde ich wahrscheinlich gemeinsam mit dem Patienten, je nach Situation, mich dafür entscheiden.	Opening the Black-Box: Explainability and Transparency in AI Systems: When benefit for patient, despite blackbox, likely to decide jointly in favour of treatment	1		209	210	2	Laura Schopp	2024-10-21 10:13:08	Laura Schopp	2024-10-21 10:13:08
	So I mean, you don't have to know exactly how the neural networks on what basis they generate their output.	Also ich meine, man muss jetzt nicht genau wissen, wie jetzt die neuronalen Netzwerke aufgrund welcher Basis ihren Output generieren.	Opening the Black-Box: Explainability and Transparency in AI Systems: Insights into weights of DL not needed	1		214	215	2	Laura Schopp	2024-10-21 10:14:38	Laura Schopp	2024-10-21 10:14:38
	. So this can certainly remain a black box and also have relatively little information	. Also das kann durchaus eine Blackbox bleiben und auch relativ wenig Information haben	Opening the Black-Box: Explainability and Transparency in AI Systems: Opening black-box not needed	1		186	187	2	Laura Schopp	2024-10-22 15:11:02	Laura Schopp	2024-10-22 15:11:02
	Okay, but that means that if I heard that correctly, then you are of the opinion that if it now has CE approval and is approved, first of all as safe is also natural, yes, proven to be safe, that this is sufficient for you for the time being and that you also believe that this kind of Information about the training dataset, about the AI itself, that maybe that's not something that interests the p…	Okay, aber das heißt, wenn ich das richtig rausgehört habe, dann sind Sie der Meinung, wenn das jetzt ein CE-Approval hat und zugelassen ist, erstmal als sicher auch natürlich, ja, bewiesenermaßen sicher ist, dass das für Sie erstmal ausreichend ist und Sie aber auch glauben, dass eventuell diese Art von Information über den Trainingsdatensatz, über die KI selber, dass das vielleicht auch gar nic…	Opening the Black-Box: Explainability and Transparency in AI Systems: 99,9% of all patients do not care about details around the AI	1		178	184	7	Laura Schopp	2024-10-29 16:40:16	Laura Schopp	2024-10-29 16:40:16
	Or do you simply say at the end of the day, as long as it benefits the patient, can the black box also be a black box from my point of view? So what do you think about that? So to a certain extent, of course, it always remains a black box. Otherwise it wouldn't be AI, maybe it wouldn't be.	Oder sagen Sie einfach am Ende des Tages, solange es dem Patienten was bringt, kann auch von mir aus die Blackbox eine Blackbox sein? Also wie stehen Sie dazu? Also ein Stück weit bleibt das natürlich immer eine Blackbox. Sonst wäre es keine KI vielleicht auch.	Opening the Black-Box: Explainability and Transparency in AI Systems: Accepts that AI will always be some sort of black-box due to its nature	1		210	213	4	Laura Schopp	2024-10-30 11:05:46	Laura Schopp	2024-10-30 11:05:46
	So to a certain extent, of course, it always remains a black box. Otherwise it wouldn't be AI, maybe it wouldn't be. I could still imagine, even if I don't know anything about it, that I use it, but I would probably just have a much, much greater skepticism.	Also ein Stück weit bleibt das natürlich immer eine Blackbox. Sonst wäre es keine KI vielleicht auch. Ich könnte mir trotzdem vorstellen, auch wenn ich nichts darüber weiß, dass ich das anwende, ich hätte wahrscheinlich aber nur eine viel, viel größere Skepsis.	Opening the Black-Box: Explainability and Transparency in AI Systems: Use AI even if black box but large scepticism, Opening the Black-Box: Explainability and Transparency in AI Systems: Would still use AI even if it remains black box	2		212	215	4	Laura Schopp	2024-10-30 11:06:11	Laura Schopp	2024-10-30 11:06:11
	In fact, the explainability I would need and wish for would be a listing of the top ten features. I make my decision because I have weighted such and such and such data particularly well. Because there must be data that has simply been there since the invention of the methodology. There is an early failure of dopamine treatment, so to speak, has a predictive value. And that would be important for…	Tatsächlich die Erklärbarkeit, die ich bräuchte und die ich mir wünschen würde, wäre eine Auflistung der Top Ten Features. Ich treffe meine Entscheidung, weil die und die und die Daten habe ich besonders gut gewichtet. Weil da müssen sich ja Daten wiederfinden, die seit der Erfindung der Methodik einfach drin sind. Es gibt ja quasi ein frühes Versagen der Dopaminbehandlung, hat einen prädiktiven …	Technical and General Requirements for Building Neurotechnologies using XAI: Feature importance needed for tool as we can see dopamin decrease, Technical and General Requirements for Building Neurotechnologies using XAI: Top 10 most important features	2		203	207	5	Laura Schopp	2024-10-31 11:26:07	Laura Schopp	2024-11-29 18:29:02
	There is an early failure of dopamine treatment, so to speak, has a predictive value. And that would be important for me the explainability, the top 10 features, if they are still graphically processed and the algorithm tells me, I have the with the and the weight in the model and these 10 features explain so and so much percent variance in my model.	Es gibt ja quasi ein frühes Versagen der Dopaminbehandlung, hat einen prädiktiven Wert. Und das wäre für mich die Erklärbarkeit wichtig, die Top 10 Features, wenn die noch grafisch aufgearbeitet werden und der Algorithmus mir sagt, ich habe das mit dem und dem Gewicht ins Modell und diese 10 Features erklären so und so viel Prozent Varianz in meinem Modell.	Technical and General Requirements for Building Neurotechnologies using XAI: Graphical view on top 10 most imporant features of the algorithm, Technical and General Requirements for Building Neurotechnologies using XAI: Weighting of features is relevant to look at and see	2		206	209	4	Laura Schopp	2024-10-31 11:27:03	Laura Schopp	2024-10-31 11:27:03
	And probably, yes, I do believe that the patients would also be interested, on how many people this has already been tried, what it brings on average. I do believe that somehow, in order to convince someone to use this, that it's kind of favorable for some study or something to have that what it does can be good. So they had now mentioned studies, they had now also somehow addressed a bit of insi…	Und wahrscheinlich, ja, ich glaube schon, dass auch die Patienten und Patientinnen interessiert würden, an wie vielen Menschen das schon ausprobiert worden ist, was das durchschnittlich so bringt. Ich glaube schon, dass man irgendwie, um jemanden davon zu überzeugen, das zu benutzen, dass es irgendwie günstig für irgendeine Studie oder so dazu zu haben, dass das gut sein kann, was es tut. Also si…	Technical and General Requirements for Building Neurotechnologies using XAI: Patients would be interested to know the number of study participants	1		202	209	8	Laura Schopp	2024-11-01 16:20:27	Laura Schopp	2024-11-01 16:20:27
	Okay, but that means that if I understand you correctly now, are you saying that the black box can be or remain a black box? Yes, absolutely. The main thing is that the output now has a superiority to the continuous simulation or has an added value for my patient. But I wouldn't have to explain to you all the features that are available now... No, then you are not allowed to.	Okay, aber das heißt, wenn ich Sie jetzt richtig verstehe, sagen Sie, die Blackbox kann Blackbox sein oder bleiben? Ja, absolut. Hauptsache der Output hat jetzt eine superiority zu der continuous Simulation oder hat einen Mehrwert für meinen Patienten. Aber ich müsste Ihnen jetzt nicht alle Features erklären, die jetzt... Nein, dann dürfen Sie nicht.	Opening the Black-Box: Explainability and Transparency in AI Systems: Would still use AI even if it remains black box	1		250	254	5	Laura Schopp	2024-11-04 13:29:41	Laura Schopp	2024-11-04 13:29:41
	But the patient, the medical end user, doesn't care for him. Because you know, if you now want to know which features does what, then you can ask another question, how does DBS actually work and then they will also find out that you don't get it and don't even know it. The therapy we are doing today is already a black box.	Aber der Patient, der ärztliche End-User, für den ist das egal. weil wissen sie, wenn sie jetzt möchten wissen, welches features was macht, dann können sie sich ja mal eine andere Frage stellen, wie funktioniert DBS eigentlich und dann werden sie auch herausfinden, dass man das nicht bekommt und noch gar nicht mal weiß. Die Therapie, die wir heute machen, ist ja schon eine Black Box.	Only tagging code | Quotes, Opening the Black-Box: Explainability and Transparency in AI Systems: DBS treatment is currently also unknown	2		259	263	5	Laura Schopp	2024-11-04 13:33:46	Laura Schopp	2024-11-04 13:33:46
	The therapy we are doing today is already a black box. And as you know, the clinical approach is a trial and error approach. So exactly, that's also a bit of a double standard. So I mean, I'm trying somehow now but just as you say, as with medication as well as with DBS, we are some things are not yet quite known. But of course you always call a little bit Explainability of AI, but yes, so of cou…	Die Therapie, die wir heute machen, ist ja schon eine Black Box. Und wie sie wissen, der Clinical Approach ist ja ein Trial and Error Approach. Also genau, das ist auch ein bisschen Doppelstandard. Also ich meine, ich versuche es jetzt irgendwie rauszukriegen, aber genau wie Sie sagen, also wie bei Medikamenten als auch bei der DBS sind uns manche Sachen noch nicht so ganz bekannt. Aber man ruft …	Opening the Black-Box: Explainability and Transparency in AI Systems: Current DBS approach is also trial and error	1		263	268	6	Laura Schopp	2024-11-04 13:34:15	Laura Schopp	2024-11-04 13:34:15
	That's actually enough for me, but how in the end what is calculated and how the algorithm is then generated in detail, I wouldn't care.	Das langt für mich eigentlich vollkommen, aber wie dann im Endeffekt was berechnet wird und wie dann der Algorithmus im Detail erzeugt wird, das wäre mir wurscht.	Opening the Black-Box: Explainability and Transparency in AI Systems: Opening black-box not needed, Technical and General Requirements for Building Neurotechnologies using XAI: Not interested in understanding the algorithm	2		172	173	2	Laura Schopp	2024-11-05 17:33:21	Laura Schopp	2024-11-05 17:33:21
	But to be able to check in individual cases, so to speak, why the machine or the technology has now come to such and such a result, I think is overrated. So I'll do it again, I think this is certainly another question for Engineers and developers and so on.	Aber im Einzelfall sozusagen nachprüfen zu können, warum jetzt die Maschine oder die Technologie zu dem und dem Ergebnis gekommen ist, halte ich für überbewertet. Also ich mache da nochmal, ich glaube, eine andere Frage ist das sicherlich für Ingenieure und Entwickler und so weiter.	Opening the Black-Box: Explainability and Transparency in AI Systems: Clinician does not need to understand the reasoning of the machine, Technical and General Requirements for Building Neurotechnologies using XAI: Clinicians do not need to understand Algorithm but engineers and developers	2		242	247	6	Laura Schopp	2025-01-02 15:41:32	Laura Schopp	2025-01-02 15:41:32
	So I'll do it again, I think this is certainly another question for Engineers and developers and so on. You need a better explainability and certainly also in the sense of any technology can or can also break or can, so to speak, how to put it, not their goals and then In the classic sense, in classic technology, you need someone who can repair it and he needs a good understanding. And of course,…	Also ich mache da nochmal, ich glaube, eine andere Frage ist das sicherlich für Ingenieure und Entwickler und so weiter. Du brauchst eine bessere Erklärbarkeit und sicherlich auch im Sinne von jede Technologie kann auch kaputt gehen oder kann sozusagen wie soll man sagen, ihre Ziele nicht realisieren und dann Im klassischen Sinn, in der klassischen Technik braucht es jemanden, der das reparieren …	Opening the Black-Box: Explainability and Transparency in AI Systems: Developers need to know when the algorithm is faulty not clinicians	1		245	257	13	Laura Schopp	2025-01-02 16:21:03	Laura Schopp	2025-01-02 16:21:03
	I've only studied [blinded] and I'd be interested. But for a clinician, of course, this is completely irrelevant. And above all, you don't just have to keep an eye on the clinicians, but also on the patients. Absolutely, I mean, of course always.	Ich habe nur [blinded] studiert und mich würde das schon interessieren. Aber für einen Kliniker ist das natürlich völlig irrelevant. Und vor allem, man muss ja eigentlich nicht nur die Kliniker im Auge haben, sondern auch die Patienten. Absolut, ich meine, klar auch immer.	Technical and General Requirements for Building Neurotechnologies using XAI: Clinicians do not want to know about the algorithm	1		190	193	4	Laura Schopp	2025-01-23 18:40:51	Laura Schopp	2025-01-23 18:40:51
	Then there are the approaches with the explainability of AI, what's the technical term when you change the features slightly in principle. Feature importance and ranking, feature importance and feature relevance, where you then... Yes, relevance... ... or permutations... Yes, exactly. Of course, I would find that very interesting, or if you then adjust features a bit and then see if they still cl…	Dann gibt es ja die Ansätze mit der Erklärbarkeit der KI, wie heisst das, der Fachbegriff, wenn man die Features im Prinzip leicht verändert. Feature importance und ranking, feature importance und feature relevance, wo man dann... Ja, relevance... ...or permutations... Ja, genau. Das fände ich natürlich sehr interessant, oder wenn man dann Features ein bisschen anpasst und dann schaut, ob die noc…	Technical and General Requirements for Building Neurotechnologies using XAI: Considers feature insights as important and interesting	1		327	335	9	Laura Schopp	2025-01-24 09:49:45	Laura Schopp	2025-01-24 09:49:45
	Of course, I would find that very interesting, or if you then adjust features a bit and then see if they still classify the same etc. Because I would actually still have it very important for reliability.	Das fände ich natürlich sehr interessant, oder wenn man dann Features ein bisschen anpasst und dann schaut, ob die noch gleich klassifiziert werden, etc. Weil ich hätte es eigentlich noch ganz wichtig so für die Reliability.	Technical and General Requirements for Building Neurotechnologies using XAI: Looking into counter factuals and check plausibility/reliability	1		333	335	3	Laura Schopp	2025-01-24 09:57:07	Laura Schopp	2025-01-24 09:57:07

## Sheet: Information about the input
Name	Translated Text	Original Text	Codes	Number of Codes	Comment	Start position	End position	Extent	Creator	Creation Date	Modifier	Modification Date
	And maybe there will even be one day that we then enter it into such a database, specify these symptoms and give us the spits out everything we are supposed to do. And I hope that we will find one Actually only perform this surgical work himself during the day and everything else is automatically taken over by such an AI, setting and that the communication patient, neurostimulator becomes even sm…	Und vielleicht gibt es sogar irgendwann, dass wir mal dann in so einen Datenbank reingeben, diese Symptome angeben und uns das alles rausspuckt, was wir machen sollen. Und ich erhoffe mir, dass wir eines Tages eigentlich auch nur dieses Chirurgische selbst durchführen und alles andere automatisch von so einer KI übernommen wird, Einstellung und dass die Kommunikation Patient, Neurostimulator noch…	Actual or Envisioned AI/ML Use Cases in Psychiatric and Neurological Treatment: Future scenario clinician focuses on surgery and the rest will be supported by AI (e.g. parameter tuning)	1		336	345	10	Laura Schopp	2024-08-29 11:43:24	Laura Schopp	2024-10-16 15:35:47
	It shouldn't be completely gone, but it shouldn't be too high either. Amplitude, I think that's from the work of person Z, also of person A. And if they, if that means they want to have the beta, but they want to modulate it in its height. This is a relatively safe parameter, I would have no problem with it at all. I actually have a bit of a problem where I don't trust things yet is artifact redu…	Sie sollte nicht komplett weg sein, die sollte aber auch nicht zu hoch. Amplitude, ich finde, das ist so aus den Arbeiten von Person Z, auch von Person A. Und wenn sie, wenn das heißt, sie wollen das Beta haben, sie wollen es aber in seiner Höhe modulieren. Das ist ein relativ safer Parameter, da hätte ich überhaupt kein Problem mit. Ein bisschen Problem habe ich tatsächlich, wo ich den Sachen no…	Placeholder: Beta waves is a safe parameter for AI-based neurotech, Skepticism and Resistance against AI and Neurotechnology Integration: AI-based neurotech deals with artifacts challenge	2		188	193	6	Laura Schopp	2024-08-30 15:57:35	Laura Schopp	2024-08-30 15:59:02
	Yes, of course, that's a quasi-scientific approach. You make a claim and you say you've proven the claim before by investigating it. And then, of course, I'd rather [blinded] give me such a machine that they don't say, we have this on 5 patients or 50, but they say we have tested it on 5000 patients.	Ja, klar, das ist ja quasi wissenschaftliches Vorgehen. Du machst eine Behauptung und du sagst, du hast die Behauptung vorher schon bewiesen, indem du das untersucht hast. Und dann habe ich natürlich lieber, wenn mir [blinded] so eine Maschine gibt, dass die nicht sagen, wir haben das an 5 Patienten oder 50, sondern sie sagen, wir haben es an 5000 Patienten getestet.	Definition and Description of Closed-Loop Neurotechnology Systems: Sees efficacy of the system based on a larger sample size as better	1		293	294	2	Laura Schopp	2024-08-30 16:57:26	Laura Schopp	2024-08-30 16:57:26
	I actually have a bit of a problem where I don't trust things yet is artifact reduction. Because we know that they get artifacts from the outside that can look like measured values. But the system doesn't understand that.	Ein bisschen Problem habe ich tatsächlich, wo ich den Sachen noch nicht traue, ist Artefakt Reduktion. Weil wir wissen, dass sie von außen Artefakte kriegen, die wie Messwert aussehen können. Das System versteht das aber nicht.	Opening the Black-Box: Explainability and Transparency in AI Systems: No trust when it comes to artifact reduction	1		192	194	3	Laura Schopp	2024-09-03 15:01:58	Laura Schopp	2024-09-03 15:01:58
	Or is it more like this... There is no parameter that can be measured in any way to adjust that. Especially with depression, that's just set there. Because even with all the psychiatric illnesses, you don't have this immediate effect. You don't have the immediate clinical effect to which you can adjust the stimulation, nor do you have any measurable parameter to hang yourself onto. Yes, absolutel…	Oder ist da auch eher so... Da gibt es kein Parameter, den man irgendwie messen kann, um das anzupassen. Insbesondere bei der Depression ist das da halt eingestellt. Weil auch bei den ganzen psychiatrischen Erkrankungen, da hat man ja nicht diesen Sofort-Effekt. Man hat weder den klinischen Sofort-Effekt, an dem man die Stimulation anpassen kann, noch hat man irgendeinen messbaren Parameter, an d…	Medical Challenges in AI Development for Psychiatric and Neurological Disorders: No biomarker for depression, Medical Challenges in AI Development for Psychiatric and Neurological Disorders: Time-lack of treatment effect for psychiatric disease	2		68	77	10	Laura Schopp	2024-10-10 11:37:42	Laura Schopp	2024-10-10 11:39:06
	There are a number of providers at SCS. I was already involved with [blinded] and [blinded] Scientific and [blinded]. But at the moment we are only doing [blinded] because this is a robust system and what is extremely important, the support from the company, the support is perfect. That's more important with pain than, so the electrode breaks, which you implant there after two days, then I would …	Beim SCS gibt es etliche Anbieter. Ich hatte mit [blinded] und [blinded] Scientific und [blinded] da schon zu tun. Machen wir im Moment aber nur mit [blinded], weil das ein robustes System ist und was extrem wichtig ist, der Support von der Firma, die Unterstützung ist perfekt. Das ist grad bei Schmerz wichtiger als, also die Elektrode geht kaputt, die man da implantiert nach zwei Tagen, dann wür…	Clinicians Scepticism and Expectations of Closed-Loop Neurotechnology Producers: Mentions customer support of producer as relevant	1		88	91	4	Laura Schopp	2024-10-10 11:40:03	Laura Schopp	2024-10-10 11:40:10
	And for a long time, it was done as a trial and error. For months. And he looked at who was addressing patients.	Und das war lange so, dass man das als Trial and Error gemacht hat. Monatelang. Und geguckt hat, wer Patienten da anspricht.	Patient Impact and Device Control in AI-Enabled Neurotechnologies: Previously stimulation pattern finding was trial and error	1		44	46	3	Laura Schopp	2024-10-14 21:36:49	Laura Schopp	2024-10-14 21:36:49
	In this respect, there is potential that There is potential, but it may have been overestimated for a long time and at the moment you come, you are in the phase where it is more likely to consolidate, where it also becomes more realistic about the functions that such AI algorithms actually have. and where the weaknesses lie.	Insofern, da gibt es Potenzial, das Potenzial ist da, aber möglicherweise hat man das lange Zeit auch eher überschätzt und im Moment ja kommt man, ist man in der Phase, wo sich das eher konsolidiert, wo man auch realistischer wird, welche Funktionen solche KI-Algorithmen eigentlich haben können und wo auch die Schwächen liegen.	Actual or Envisioned AI/ML Use Cases in Psychiatric and Neurological Treatment: Potential in AI but clash and collapse with real world setting	1		126	130	5	Laura Schopp	2024-10-21 10:02:00	Laura Schopp	2024-10-21 10:02:00
	Yes, exactly, but I would say that where closed-loop is currently a are primarily sensory and motor domains. And then you would say, well, well, the main thing is that it works, because the patient has a improved quality of life.	Ja genau, aber ich würde es ja jetzt mal so sagen, dass wo closed-loop im Moment eine Rolle spielen könnte, sind primär sensorische und motorische Domänen. Und da würde man sagen, naja gut, also Hauptsache es funktioniert, denn der Patient hat eine verbesserte Lebensqualität.	Definition and Description of Closed-Loop Neurotechnology Systems: Closed-loop very good for sensory and motor domain, Opening the Black-Box: Explainability and Transparency in AI Systems: Motor and sensory domain explainability is not so relevant as long as quality of life good	2		231	234	4	Laura Schopp	2024-10-21 10:47:15	Laura Schopp	2024-10-21 10:47:15
	So often it is like this, that we treat symptoms and other symptoms occur, because simply the pressure on the organism from somewhere else and if you don't have that in mind, I would wish that you say, okay we understand symptoms are important as an introduction to a successful treatment, but then you have to ask yourself the question, what are the causes of the Symptoms and of course they can be…	Also oft ist es so, dass wir Symptome behandeln und andere Symptome auftreten, weil einfach ich sag mal der Druck auf den Organismus von ganz woanders kommt und wenn man das nicht im Blick hat, das würde ich mir wünschen, dass man sagt, okay wir verstehen Symptome sind wichtig als Einstieg in eine erfolgreiche Behandlung, aber dann muss man sich die Frage stellen, was sind die Ursachen für die Sy…	Medical Challenges in AI Development for Psychiatric and Neurological Disorders: Tackling psychiatric diseases symptoms are a first step into right treatment but not enough	1		307	320	14	Laura Schopp	2024-10-21 13:36:53	Laura Schopp	2024-10-21 13:36:53
	In the end, I was really, really happy that they took up this thought, I'll say, that AI can actually only improve the medical profession, because it's so bad in many places now, so that the assistant doctors just aren't there anymore, because you have all this documentation obligation, you don't actually have contact with humans anymore, that I would rather say that what we can achieve through a…	Ich war am Ende wirklich sehr sehr froh, dass die diesen Gedanken, ich sag mal mit aufgenommen haben, dass die KI eigentlich den Arztberuf nur verbessern kann, weil der ist jetzt mittlerweile so schlecht an vielen Stellen, also dass die Assistenzärzte einfach nicht mehr da sein, weil du hast diese ganze Dokumentationspflicht, du hast eigentlich gar nicht mehr den Kontakt zum Menschen, dass ich eh…	Actual or Envisioned AI/ML Use Cases in Psychiatric and Neurological Treatment: AI can be used to automate tasks (e.g. documentation) and to have more time for patients, Optimism and Opportunities in AI for Medicine: Hopes to have more time for patients due to AI supporting with documentation	2		345	347	3	Laura Schopp	2024-10-21 13:41:07	Laura Schopp	2024-10-21 13:41:07
	Because this has already been the case with many AI systems, especially when it comes to Deep learning, then very very strong impact on the results. But that was it. So effectiveness and to know which data is taken, whether it is really homogeneous whether they weren't somehow just young men.	Weil das hat schon bei vielen KI-Systemen, gerade auch wenn es um Deep Learning geht, dann sehr sehr starken Impact auf die Ergebnisse. Aber das war es dann. Also Wirksamkeit nachweisen und zu wissen, welche Daten genommen werden, ob die wirklich homogen verteilt sind, ob das nicht irgendwie nur junge Männer waren.	Difficult Data Collection/Availability/Sharing/Analysis and Quality Issues for AI Development: Existance of gender and age bias in the training data set needs to be checked, Technical and General Requirements for Building Neurotechnologies using XAI: Validation of training data set required, Technical and General Requirements for Building Neurotechnologies using XAI: Would like to see the distrib…	3		188	191	4	Laura Schopp	2024-10-22 15:12:39	Laura Schopp	2024-10-22 15:12:39
	So don't let the system be overstimulated or then somehow meaningful frequencies. Of course, this also has a certain bias, but when it comes to beyond the study in clinical application, then one would like to so have safety that you define, okay, the system can play, but it won't lead to the patient lying cramped in the corner somewhere or causing a car accident. Absolute.	Also lass das System quasi nicht überstimulieren oder dann auch irgendwie sinnvolle Frequenzen. Natürlich hat das auch ein gewisser bias, aber wenn es dann über die Studie hinausgeht in der klinischen Anwendung, dann möchte man eben also safety haben, dass man definiert, okay, das System kann zwar spielen, wird aber jetzt nicht dazu führen, dass der Patient irgendwo verkrampft in der Ecke liegt o…	Parameter Setting and Finding for Closed-Loop Neurotechnologies: AI will always be biased as expert need to set margin of safety it can find stimulation parameters in, Patient Impact and Device Control in AI-Enabled Neurotechnologies: Wrong parameters set by AI could lead to cramps or car accidents, Skepticism and Resistance against AI and Neurotechnology Integration: From safety perspective need…	3		210	215	6	Laura Schopp	2024-10-22 15:23:31	Laura Schopp	2024-10-22 15:23:31
	And that's the way it is, you just have to be very critical, there's now in the near future, I also think it's totally important to somehow do good artifact analyses. We have already seen in small studies, for example, when someone shakes their head a lot, then the beta is changed.	Und da ist es auch so, da muss man einfach ganz kritisch sein, da ist jetzt in der nächsten Zeit glaube ich auch total wichtig, irgendwie gute Artefaktanalysen zu machen. Alleine wir in kleinen Studien schon gesehen haben, wenn jemand zum Beispiel ganz viel den Kopf wackelt, dann ist das Beta verändert.	Difficult Data Collection/Availability/Sharing/Analysis and Quality Issues for AI Development: Artifact analysis very much needed because e.g. movements can disturb measurement	1		82	85	4	Laura Schopp	2024-10-23 11:55:44	Laura Schopp	2024-10-23 11:55:44
	And it's total, and there are many other things, for example the IPG you can't be around of the heart, but now always on the other side, because that is can then also turn into artifacts again and so on.	Und es ist total, und es gibt viele andere Sachen, also zum Beispiel den IPG darf man nicht in der Nähe des Herzens tatsächlich implantieren, sondern jetzt immer auf der anderen Seite, weil das nämlich dann auch wieder zu Artefakten sorgen kann und so weiter.	Placeholder: Artifacts from heart beat exist	1		88	90	3	Laura Schopp	2024-10-23 12:10:42	Laura Schopp	2024-10-23 12:10:42
	In other words, we first have to understand this. And with the other DBS indications, we sometimes don't even know this quasi-biomarker We don't have it at all with the others.	Sprich, wir müssen das erst verstehen. Und bei den anderen THS-Indikationen wissen wir teilweise noch gar nicht, diesen quasi-Biomarker haben wir bei den anderen gar nicht.	Medical Challenges in AI Development for Psychiatric and Neurological Disorders: Still searching for right biomarker with some diseases for using DBS	1		90	92	3	Laura Schopp	2024-10-23 14:26:44	Laura Schopp	2024-10-23 14:26:44
	There are patients who have Parkinson's, I'll stay with the disease for now, for example, have many axial symptoms. They are harder to stimulate. And if we then have such a broad homogeneous mass, so to speak, then the effect mixes. Or do we have people who have strong freezing or do we have people who are more likely to have dyskinesia. Dyskinesia sometimes actually have more teta train, more de…	Da gibt es Patienten, die beim Parkinson, ich bleibe jetzt mal bei der Erkrankung, zum Beispiel viele axiale Symptome haben. Die sind schwerer zu stimulieren. Und wenn wir dann quasi so eine breite homogene Masse haben, dann vermischt sich der Effekt. Oder haben wir Leute, die ein starkes Freezing haben oder haben wir Leute, die eher Dyskinesie haben. Dyskinesie haben manchmal tatsächlich mehr Te…	Medical Challenges in AI Development for Psychiatric and Neurological Disorders: Parkinson symptoms quite complex and diverse	1		180	188	9	Laura Schopp	2024-10-23 17:58:45	Laura Schopp	2024-10-23 17:58:45
	So there are an extremely large number of application examples, that are relevant now. So if I now go through my everyday life. So I I'm only for the early conference this morning I bought 20 Watched MRIs with colleagues. And of course, I believe in everyone case that the AI is able to picture itself, also MRIs, that's maybe a bit more but will change greatly in the future, especially in terms of…	Also es gibt ja extrem viele Anwendungsbeispiele, die jetzt relevant sind. Also wenn ich jetzt mal meinen Alltag durchgehe. Also ich bin heute Morgen erst zur Frühkonferenz gekommen, da habe ich mir 20 MRTs angeguckt mit den Kollegen. Und natürlich, glaube ich auf jeden Fall, dass die KI die Befundung von Bild befunden an sich, auch MRTs, das ist vielleicht noch ein bisschen ein weiterer Schritt,…	Actual or Envisioned AI/ML Use Cases in Psychiatric and Neurological Treatment: Would like AI to support with diagnostics based on MRI images	1		353	363	11	Laura Schopp	2024-10-30 14:29:38	Laura Schopp	2024-10-30 14:29:38
	Not at all. In fact, I see the application of AI there and other things completely uncritically, as long as two things are given. Of course, this is the data protection issue, i.e. where is the data stored? Because I'm not so sure whether the [blinded] tools have the computing power on site or whether they have to have a cloud, the data. You have to tell me that, but I think it just has to be upl…	Überhaupt nicht. Tatsächlich, ich sehe da die Anwendung der KI da und anders vollkommen unkritisch, solange halt zwei Dinge gegeben sind. Das ist natürlich die Datenschutzthemen, also wo lagern die Daten? Weil ich bin mir gar nicht so sicher, ob die [blinded] Tools, die Rechenpower vor Ort haben oder ob die eine Cloud müssen, die Daten. Das müssen Sie mir sagen, aber ich glaube, das muss einfach …	Patient Impact and Device Control in AI-Enabled Neurotechnologies: No problen with AI being used as long as data privacy is respected	1		271	280	10	Laura Schopp	2024-10-31 11:50:55	Laura Schopp	2024-10-31 11:50:55
	I think otherwise, so now directly for me from a neurological point of view, If I don't know anything else that I can think of now, is that the radiologists or neuroradiologists are now evaluating a relatively large amount of AI based here. They can now do such an automated volumetry of the MR images, This is helpful and this is also used a lot and it is also used that way accordingly believed, s…	Ich glaube ansonsten, also jetzt direkt für mich aus neurologischer Sicht, wäre mir jetzt nichts bekannt, was mir noch einfällt, ist, dass die Radiologen oder Neuroradiologen hier mittlerweile relativ viel KI basiert auswerten. Die können jetzt so eine automatisierte Volumetrie von den MR-Bildern machen, das ist hilfreich und das wird auch viel verwendet und dem wird auch so entsprechend Glauben …	Actual or Envisioned AI/ML Use Cases in Psychiatric and Neurological Treatment: AI supports Neuroradiology/Radiology and clinicans believe the AI	1		122	127	6	Laura Schopp	2024-11-01 15:10:47	Laura Schopp	2024-11-01 15:10:47
	Yes, as precisely as possible, I would like to know as precisely as possible what it does and what information it has. I can well imagine that the people to whom this is then applied are interested in such data protection matters. that this is encrypted accordingly, whether it communicates with the Internet or not.	Ja, möglichst genau, ich würde möglichst genau wissen wollen, was das macht und was das für Informationen hat. Ich kann mir gut vorstellen, dass die Leute, bei denen das dann angewendet wird, sich für so Datenschutzsachen interessieren. dass das entsprechend verschlüsselt ist, ob das mit dem Internet kommuniziert oder nicht.	Placeholder: Clinician like to know how and based on what information the AI intervenes, Placeholder: Patient would like to know how data privacy is ensured, Technical and General Requirements for Building Neurotechnologies using XAI: Would like to know more about the training data	3		199	201	3	Laura Schopp	2024-11-01 16:17:10	Laura Schopp	2024-11-01 16:17:10
	I can well imagine that the people to whom this is then applied are interested in such data protection matters. that this is encrypted accordingly, whether it communicates with the Internet or not. And probably, yes, I do believe that the patients would also be interested, on how many people this has already been tried, what it brings on average. I do believe that somehow, in order to convince so…	Ich kann mir gut vorstellen, dass die Leute, bei denen das dann angewendet wird, sich für so Datenschutzsachen interessieren. dass das entsprechend verschlüsselt ist, ob das mit dem Internet kommuniziert oder nicht. Und wahrscheinlich, ja, ich glaube schon, dass auch die Patienten und Patientinnen interessiert würden, an wie vielen Menschen das schon ausprobiert worden ist, was das durchschnittli…	Placeholder: Patients would be interested in data privacy and wireless function of the device	1		200	205	6	Laura Schopp	2024-11-01 16:19:29	Laura Schopp	2024-11-01 16:19:29
	Actually, I'm rather optimistic. I believe that especially when it comes to neuro, especially emergency care, so especially when it comes to strokes, I believe that if you could have this evaluated without any doubt in the AI, whether it's worth visualizing someone or whatever, if a computer decides this with the greatest reliability, with these very highly standardized things, then I find that, …	Also eigentlich bin ich da eher optimistisch. Ich glaube, dass gerade so was, also wenn es um die Neuro geht, vor allen Dingen so Notfallversorgung, also gerade wenn es um Schlaganfälle geht, ich glaube, dass wenn man das zweifelsfrei in der KI auswerten lassen könnte, ob es sich jetzt lohnt, jemanden zu visualisieren oder was auch immer, wenn das mit größter Zuverlässlichkeit ein Computer entsch…	Actual or Envisioned AI/ML Use Cases in Psychiatric and Neurological Treatment: Would like AI support for stroke detection, Optimism and Opportunities in AI for Medicine: Very optimistic when it comes to AI and its future	2		366	374	9	Laura Schopp	2024-11-01 17:04:20	Laura Schopp	2024-11-01 17:04:20
	I believe that especially when it comes to neuro, especially emergency care, so especially when it comes to strokes, I believe that if you could have this evaluated without any doubt in the AI, whether it's worth visualizing someone or whatever, if a computer decides this with the greatest reliability, with these very highly standardized things, then I find that, so I think that's beneficial to e…	Ich glaube, dass gerade so was, also wenn es um die Neuro geht, vor allen Dingen so Notfallversorgung, also gerade wenn es um Schlaganfälle geht, ich glaube, dass wenn man das zweifelsfrei in der KI auswerten lassen könnte, ob es sich jetzt lohnt, jemanden zu visualisieren oder was auch immer, wenn das mit größter Zuverlässlichkeit ein Computer entscheidet, bei diesen ganz stark standardisierten …	Optimism and Opportunities in AI for Medicine: AI can support clinicians (stroke example)	1		367	373	7	Laura Schopp	2024-11-01 17:05:57	Laura Schopp	2024-11-01 17:05:57
	The control policy, as we call it. And then there's the other big issue, what kind of feedback signals are used. Does it have to be a brain signal? Yes or no? If so, then the question is from where in the brain.	Die Control Policy, wie wir das nennen. Und dann gibt es noch das andere große Thema, welche Art von Feedback-Signalen wird genutzt. Muss es ein Hirnsignal sein? Ja oder nein? Wenn ja, dann ist die Frage ja von wo im Gehirn.	Medical Challenges in AI Development for Psychiatric and Neurological Disorders: Biomarker finding and clinical outcome tracking still very trial and error	1		57	61	5	Laura Schopp	2024-11-04 10:05:48	Laura Schopp	2024-11-04 10:05:48
	We probably need a few algorithms in the clinic that will also help to identify the simple biomarker. For example, this is something where we are now also working on it, or this is a the translational aspect or what can we do, what is the approach that we to really set up a simple adaptive DBS algorithm.	Wir brauchen ja wahrscheinlich in der Klinik ein paar Algorithmen, die uns helfen werden auch den einfachen Biomarker zu identifizieren. Das ist beispielsweise etwas, wo wir jetzt auch daran arbeiten oder das ist ein bisschen der translationale Aspekt oder was können wir, was ist der Approach, den wir brauchen, um wirklich einen simple adaptive DBS Algorithmus einzustellen.	Actual or Envisioned AI/ML Use Cases in Psychiatric and Neurological Treatment: Clinics need algorithms that find easy biomarkers	1		191	195	5	Laura Schopp	2024-11-04 11:16:12	Laura Schopp	2024-11-04 11:16:12
	The therapy we are doing today is already a black box. And as you know, the clinical approach is a trial and error approach. So exactly, that's also a bit of a double standard. So I mean, I'm trying somehow now but just as you say, as with medication as well as with DBS, we are some things are not yet quite known. But of course you always call a little bit Explainability of AI, but yes, so of cou…	Die Therapie, die wir heute machen, ist ja schon eine Black Box. Und wie sie wissen, der Clinical Approach ist ja ein Trial and Error Approach. Also genau, das ist auch ein bisschen Doppelstandard. Also ich meine, ich versuche es jetzt irgendwie rauszukriegen, aber genau wie Sie sagen, also wie bei Medikamenten als auch bei der DBS sind uns manche Sachen noch nicht so ganz bekannt. Aber man ruft …	Opening the Black-Box: Explainability and Transparency in AI Systems: Current DBS approach is also trial and error	1		263	268	6	Laura Schopp	2024-11-04 13:34:15	Laura Schopp	2024-11-04 13:34:15
	So everything that goes in the direction of personalization, precision medicine, customization, Individualization of therapy strategies based on biomarkers and other data, AI is now being researched everywhere and is also increasingly coming. Yes, very exciting.	Also alles, was so in Richtung Personalisierung, Präzisionsmedizin, Anpassung, Individualisierung von Therapiestrategien anhand von Biomarkern und anderen Daten geht, überall dort wird KI jetzt erforscht und auch zunehmend kommen. Ja, sehr spannend.	Actual or Envisioned AI/ML Use Cases in Psychiatric and Neurological Treatment: AI can support/improve personalized medicine	1		238	241	4	Laura Schopp	2024-11-05 12:11:30	Laura Schopp	2024-11-05 12:11:30
	Okay, exciting. But for example, if you are now perhaps also interested in patient selection and now you say, you might get more data in the long term, could perhaps use an automatic algorithm there as well. So there, would you be averse to something like that now? I can imagine that. In my opinion, patient selection is not the core issue.	Okay, spannend. Aber zum Beispiel, wenn Sie jetzt vielleicht auch an Patientenselektion denken und man jetzt sagt, man bekommt vielleicht auch langfristig mehr Daten, könnte vielleicht auch da irgendwie einen automatischen Algorithmus nutzen. Also da, wären Sie jetzt von sowas abgeneigt? Das kann ich mir vorstellen. Patientenselektion ist in meinen Augen nicht das Kernthema.	Actual or Envisioned AI/ML Use Cases in Psychiatric and Neurological Treatment: Patient selection can be supported by AI but not focus and super relevant	1		125	129	5	Laura Schopp	2024-11-05 16:51:25	Laura Schopp	2024-11-05 16:51:25
	I don't really see that in neurosurgery. I actually only see the supportive effect of AI models.	In der Neurochirurgie sehe ich das eigentlich nicht. Da sehe ich eigentlich nur den supportiven Effekt von KI-Modellen.	Actual or Envisioned AI/ML Use Cases in Psychiatric and Neurological Treatment: Sees only supportive role of AI in neurosurgery	1		302	303	2	Laura Schopp	2024-11-05 17:50:05	Laura Schopp	2024-11-05 17:50:05
	The AI solutions we are currently testing are more in the area of supporting medical work, report writing, etc.	Die KI-Lösungen, die wir momentan prüfen, die sind mehr im Bereich Unterstützung der ärztlichen Arbeit, Berichteschreiben etc.	Actual or Envisioned AI/ML Use Cases in Psychiatric and Neurological Treatment: Current AI usage rather supportive tasks (e.g., writing doctor's letters)	1		122	122	1	Laura Schopp	2025-01-02 11:06:53	Laura Schopp	2025-01-02 11:06:53
	What information would you need as a clinician to say, I feel comfortable using this system? Yes, we should have access to the data. So I want to have the full information, we have to be able to read out the data, we have to be able to evaluate it, we have to see for ourselves or we have good We have evidence from other groups that an algorithm or an AI solution works. And then I would already ha…	Welche Informationen bräuchten Sie als Kliniker, um zu sagen, ich fühle mich wohl, dieses System auch zu benutzen? Ja, wir müssten Zugang haben zu den Daten. Also ich möchte die vollen Informationen haben, wir müssen die Daten auslesen können, müssen sie auswerten können, müssen selber sehen oder gute Evidenz haben von anderen Gruppen, dass ein Algorithmus oder eine KI-Lösung funktioniert. Und da…	Opening the Black-Box: Explainability and Transparency in AI Systems: Full access to data required. Want to manipulate data themselves, Technical and General Requirements for Building Neurotechnologies using XAI: As a scientist want to have 100% transparency and access to data, Technical and General Requirements for Building Neurotechnologies using XAI: Clinical evidence is key for AI-based neuro…	4		149	153	5	Laura Schopp	2025-01-02 11:32:05	Laura Schopp	2025-01-02 11:32:20
	Yes, the question is, of course, will it then be impaled in some cloud and who has access to the data?	Ja, die Frage ist natürlich, wird es dann in irgendeine Cloud eingespießt und wer hat Zugang zu den Daten?	Patient Impact and Device Control in AI-Enabled Neurotechnologies: No problen with AI being used as long as data privacy is respected	1		223	223	1	Laura Schopp	2025-01-02 12:11:33	Laura Schopp	2025-01-02 12:11:33
	There is certainly a market there and it would certainly make sense. then, of course, you have to look at how secure these technologies are, that on the one hand they have no side effects, i.e. keyword invasive or not, and that they can't be hacked either, all the data protection rights and so on. But medically, this is an example for me where it can make sense.	Da ist sicherlich ein Markt da und es wäre sicherlich sinnvoll. dann muss man natürlich schauen, wie sicher sind diese Technologien, dass sie einerseits keine Nebenwirkungen haben, also Stichwort invasive oder nicht, und dass sie auch nicht gehackt werden können, die ganzen Datenschutzrechte und so weiter. Aber medizinisch ist das für mich ein Beispiel, wo es schon sinnvoll sein kann.	Patient Impact and Device Control in AI-Enabled Neurotechnologies: No problen with AI being used as long as data privacy is respected	1		162	166	5	Laura Schopp	2025-01-02 15:28:34	Laura Schopp	2025-01-02 15:28:34
	So in other words, the training dataset can of course have an extreme bias up to discrimination, racial and other discrimination. In this respect, the output is of course ethically relevant.	Also sprich, der Trainingsdatensatz kann natürlich einen extremen Bias bis hin zur Diskriminierung, rassistischen und sonstigen Diskriminierungen verursachen. Insofern ist dann der Output natürlich ethisch relevant beeinträchtigt.	Difficult Data Collection/Availability/Sharing/Analysis and Quality Issues for AI Development: Clinicians need to be aware of bias in the training data	1		276	278	3	Laura Schopp	2025-01-02 16:24:14	Laura Schopp	2025-01-02 16:24:14
	This means that the training approach is of course very important in this respect. Here, too, I have to be able to rely on the fact that the system has been trained in such a way that that it is really non-discriminatory, as good as possible, these patients that I have in my collective are also recorded in the clinic. And I have to be able to rely on that.	Das heißt, insofern ist der Trainingsansatz natürlich sehr wichtig. Auch da muss ich mich drauf verlassen können, dass das System so trainiert wurde, dass es wirklich diskriminierungsfrei, so gut wie möglich, diese Patienten, die ich in meinem Kollektiv habe, in der Klinik auch erfasst. Und darauf muss ich mich verlassen können.	Difficult Data Collection/Availability/Sharing/Analysis and Quality Issues for AI Development: Clinicians need to trust the system that the training data is bias free	1		279	283	5	Laura Schopp	2025-01-02 16:35:01	Laura Schopp	2025-01-02 16:35:01
	There's more to it, the main focus is basically the identification and characterization of organic brands for therapy responses, for therapy decisions, etc.	Da geht es mehr, der Hauptfokus da ist im Prinzip die Identifizierung und Charakterisierung von Biomarken für Therapieansprechungen, für Therapieentscheidungen etc.	Medical Challenges in AI Development for Psychiatric and Neurological Disorders: Main focus currently is identifying biomarker for therapy decisions	1		66	67	2	Laura Schopp	2025-01-23 15:12:01	Laura Schopp	2025-01-23 15:12:01
	There's more to it, the main focus is basically the identification and characterization of organic brands for therapy responses, for therapy decisions, etc. Of course, with the ulterior motive, the so-called closed-loop DBS, in other words, to establish truly semi-autonomous systems.	Da geht es mehr, der Hauptfokus da ist im Prinzip die Identifizierung und Charakterisierung von Biomarken für Therapieansprechungen, für Therapieentscheidungen etc. Natürlich mit dem Hintergedanken, den sogenannten Closed-Loop-DBS, also wirklich semi-autonome Systeme dann zu etablieren.	Medical Challenges in AI Development for Psychiatric and Neurological Disorders: Want to find the right biomarker for real closed-loop functionality	1		66	69	4	Laura Schopp	2025-01-23 15:22:50	Laura Schopp	2025-01-23 15:22:50
	Of course, this has incredible potential. Of course, we see the effect of the effectiveness of AI. I think it's just massively important, that the use cases are well defined, that you know what you're doing and that you have relevant questions.	Natürlich hat das ein unglaubliches Potenzial. Wir sehen natürlich den Effekt der Wirksamkeit der KI. Ich glaube, es ist einfach massiv wichtig, dass man die Use Cases gut definiert, dass man weiss, was man macht und dass man relevante Fragestellungen hat.	Optimism and Opportunities in AI for Medicine: AI potential is huge but one needs to answer with AI relevant and the right questions	1		118	123	6	Laura Schopp	2025-01-23 15:47:16	Laura Schopp	2025-01-23 15:47:16
	And there are incredible misuses of AI in medical research, including in research projects, where I was involved here and then was no longer involved. And in the sense that one hopes that the AI approach itself, so to speak, will to save themselves the question.	Und es gibt unglaubliche Miss-Use von KI in der medizinischen Forschung, auch in Forschungsprojekten, bei denen ich hier involviert war und dann nicht mehr involviert war. Und zwar in dem Sinn, dass man sich aus dem KI-Ansatz selber sozusagen erhofft, sich die Fragestellung zu ersparen.	Skepticism and Resistance against AI and Neurotechnology Integration: Seen bad examples of AI usage is using AI without the right questions in mind	1		124	127	4	Laura Schopp	2025-01-23 15:59:31	Laura Schopp	2025-01-23 15:59:31

## Sheet: Information about the output
Name	Translated Text	Original Text	Codes	Number of Codes	Comment	Start position	End position	Extent	Creator	Creation Date	Modifier	Modification Date
	And my basic claim is that I don't check AI or put research technology in the foreground, but the individual patient. For him, I have to get what I can and know, get the best out of it. And I'm not risking too much for that now.	Und mein Grundanspruch ist, dass ich jetzt nicht KI überprüfe oder Forschungstechnik an den Vordergrund stellte, sondern der individuelle Patient. Für den muss ich, was ich kann und weiß, das Optimale rausholen. Und für den riskiere ich jetzt nicht allzu viel.	Patient Impact and Device Control in AI-Enabled Neurotechnologies: Patient benefit main focus not playing around with new technology/AI feature	1		281	283	3	Laura Schopp	2024-10-12 19:34:25	Laura Schopp	2024-10-12 19:34:25
	For the way it works, with me someone stands on the mat practically every 2 weeks and says, who has this or that new super product or this new idea. I don't have enough patients to try every thing myself. And I jump on every train that passes by. a few colleagues who do more, much more than I do, who I trust, who are honest with me, who try out a lot. And practically I will actually try the new p…	Für die Funktionsweise, bei mir steht ja praktisch alle 2 Wochen irgendjemand auf der Matte und sagt, wer hat dieses oder jenes neue Superprodukt oder diese neue Idee. Dafür habe ich zu wenig Patienten, um da jedes Ding selber auszuprobieren. Und ich springe mich auf jeden Zug auf, der da vorbeifährt. ein paar Kollegen, die machen mehr, deutlich mehr als ich, denen ich vertraue, die ehrlich zu mi…	Clinicians Scepticism and Expectations of Closed-Loop Neurotechnology Producers: More trust in peer-groups/trusted colleagues than promise of producers	1		268	298	31	Laura Schopp	2024-10-12 19:36:13	Laura Schopp	2024-10-12 19:36:13
	And if, I mean, the AI, it would only do something in the area that we release as security.	Und wenn, ich meine, die KI, die würde ja auch nur in dem Bereich was machen, den wir als Sicherheit freigibt.	Parameter Setting and Finding for Closed-Loop Neurotechnologies: AI can only modulate stimulation parameter in a given safety margin	1		235	235	1	Laura Schopp	2024-10-15 13:50:24	Laura Schopp	2024-10-15 13:50:24
	So if I can now successfully help the patient without understanding everything about the system, then I would probably decide together with the patient, depending on the situation.	Also wenn ich dem Patienten jetzt erfolgreich helfen kann, ohne dass ich alles verstehe an dem System, dann würde ich wahrscheinlich gemeinsam mit dem Patienten, je nach Situation, mich dafür entscheiden.	Opening the Black-Box: Explainability and Transparency in AI Systems: When benefit for patient, despite blackbox, likely to decide jointly in favour of treatment	1		209	210	2	Laura Schopp	2024-10-21 10:13:08	Laura Schopp	2024-10-21 10:13:08
	But the decisive factor is that the output that is generated does not lead to consequences that cannot be foreseen in advance.	Aber entscheidend ist ja, dass der Output, der generiert wird, nicht zu Konsequenzen führt, die man vorher nicht absehen kann.	Opening the Black-Box: Explainability and Transparency in AI Systems: Interested in understanding the consequences of the AI-based output	1		216	217	2	Laura Schopp	2024-10-21 10:15:09	Laura Schopp	2024-10-21 10:15:09
	This is, so to speak, the concept that I found to be the counter-model of classical psychiatry. and where I have very high hope that what the AI and also the AI hype at the moment, both in the field of digital health, i.e. digital health, and neurotechnology, I would say, brings advances that make this possible. The fact that a little bit of this also goes hand in hand, also collecting data, that…	Das ist sozusagen das Konzept, das mir als Gegenmodell der klassischen Psychiatrie vorschwebt und wo ich eben sehr große Hoffnung habe, dass das was der KI und auch der KI-Hype im Moment erzeugt, sowohl im Bereich der digitalen Gesundheit, also Digital Health, als auch der Neurotechnologie, ich sag mal, Fortschritte bringt, die das ermöglichen. Dass so ein bisschen auch so Hand in Hand geht, auch…	Medical Challenges in AI Development for Psychiatric and Neurological Disorders: Hope that psychiatry as a field advances due to AI hype	1		364	375	12	Laura Schopp	2024-10-21 13:43:19	Laura Schopp	2024-10-21 13:43:19
	Would you say now that you must know, aha, which patients has seen this device before? So what does the training dataset look like? Or say, I want to see the studies, because at the end of the day, of course, you yourself have the point, You also want to give the patient added value somewhere by using this device now versus another. Or do you also say, if it's CR-approved, then I'll just test it …	Würden Sie jetzt sagen, Sie müssen wissen, aha, welche Patienten hat dieses Gerät vorher gesehen? Also wie sieht der Trainingsdatensatz aus? Oder sagen Sie, ich will die Studien sehen, weil am Ende des Tages haben Sie natürlich selber den Punkt, Sie wollen ja auch irgendwo dem Patienten einen Mehrwert dadurch geben, dass dieses Gerät jetzt benutzt wird versus einem anderen. Oder sagen Sie aber au…	AI-based Neurotechnology and Pharmaceuticals should be treated equally (pro/con): Clinicians ask for studies/trials that show superiority, Technical and General Requirements for Building Neurotechnologies using XAI: Clinicians are interested in biomarker patterns, Technical and General Requirements for Building Neurotechnologies using XAI: Training data would be interesting to see	3		206	214	9	Laura Schopp	2024-10-21 15:29:58	Laura Schopp	2024-10-21 15:29:58
	I think that's important overall, that you can understand something. But in the end, it's probably the clinical evidence that is needed.	Das finde ich ja insgesamt wichtig, dass man was auch nachvollziehen kann. Aber am Ende ist es wahrscheinlich die klinische Evidenz, die es braucht.	Technical and General Requirements for Building Neurotechnologies using XAI: Clinical evidence is key for AI-based neurotech	1		217	218	2	Laura Schopp	2024-10-21 15:32:53	Laura Schopp	2024-10-21 15:32:53
	But no system has been approved yet, only I think in [blinded] this has has [blinded] approval for the closed-loop systems. But at the moment it is not really clear that this is superior. This is more or less, I would say, more wishful thinking or advertising argument from a manufacturer. There is nothing to save the battery or improve the symptoms beyond the normal measure of another system. Nev…	Es ist aber bisher noch kein System zugelassen, nur lediglich glaube ich in [blinded] hat dieser hat mit [blinded] Zulassung für die Closed-Loop-Systeme. Aber momentan ist nicht wirklich klar, dass das überlegen ist. Das ist mehr oder weniger, ich würde mal sagen, eher Wunschdenken bzw. Werbeargument von einem Hersteller. Da kommt jetzt nichts zur Ersparnis der Batterie oder zur Verbesserung der …	Definition and Description of Closed-Loop Neurotechnology Systems: Still questionable benefit of fully closed-loop systems that are yet not available	1		79	84	6	Laura Schopp	2024-10-22 14:41:26	Laura Schopp	2024-10-22 14:41:26
	AI assistance is a new method of must then be clinically validated. This means that the concrete benefits for the patients or or then for those treating me from my point of view. This must then be sensibly evaluated in the context of a study, That you can see what we are actually talking about. AI research is a lot about technical novelty, but little relevance.	KI-Unterstützung ist eine neue Methode, muss dann klinisch validiert werden. Das heißt, die konkreten Vorteile für die Patienten oder oder dann für Behandelnde von mir aus. Das müssen dann im Rahmen einer Studie vernünftig ausgewertet werden, dass man sieht, worüber sprechen wir eigentlich. Bei KI-Forschung geht es vieles um technische novelty, aber wenig Relevanz.	AI-based Neurotechnology and Pharmaceuticals should be treated equally (pro/con): Clinicians ask for studies/trials that show superiority, Patient Impact and Device Control in AI-Enabled Neurotechnologies: AI needs to have benefit either for patient or doctor	2		155	161	7	Laura Schopp	2024-10-22 15:00:37	Laura Schopp	2024-10-22 15:01:10
	Basically, there must still be some control over it. This means that, for example, when it comes to automatic parameter adjustment in a norm and modulation system, then that one can be used as a Then treat a plausible corridor of possible stimulation parameters defined.	Im Grunde genommen muss trotzdem eine gewisse Kontrolle darüber bleiben. Das heißt, dass man zum Beispiel, wenn es um automatische Parameteranpassung bei einem Norm- und Modulationssystem geht, dann, dass man als Behandler dann einen plausiblen Korridor an möglichen Stimulationsparameter definiert.	Parameter Setting and Finding for Closed-Loop Neurotechnologies: AI can only act and work on stimulation within some sort of margin of safety	1		204	207	4	Laura Schopp	2024-10-22 15:22:25	Laura Schopp	2024-10-22 15:22:25
	How does it work in my setting? Is that really superior for me? You know, so that people simply know that I'm doing something to patients and not that I'm just running with AI support and afterwards I see that the patient did not benefit just because AI did not dare to change some parameters. So I would like to know that this brings a maximum possible advantage. Or at least that it's no worse tha…	Wie funktioniert das in meinem Setting? Ist das tatsächlich auch für mich überlegen? Wissen Sie, damit man einfach weiß, ich tue Patienten etwas und nicht, dass ich einfach nur KI unterstützt laufe und hinterher sehe, Patient hat nicht profitiert, nur weil KI sich nicht getraut hat, manche Parameter zu verändern. Also ich möchte schon wissen, dass das einen maximalen möglichen Vorteil bringt. Ode…	Skepticism and Resistance against AI and Neurotechnology Integration: AI hype is there but patient need to have a benefit of better functionality (better parameters)	1		256	263	8	Laura Schopp	2024-10-22 15:33:02	Laura Schopp	2024-10-22 15:33:02
	You had said, so per se you need superiorities, studies, evidence of it, that this component is somehow better or helps your patients in some way. Something has to be better. For example, that this saves battery, the patient has less effort to adjust. That the pain relief or therapeutic effect is then superior.	Sie hatten gesagt, also per se brauchen Sie Überlegenheiten, Studien, Nachweise darüber, dass diese Komponente irgendwie besser ist oder Ihren Patienten irgendwie hilft. Irgendwas muss da dabei besser sein. Zum Beispiel, dass das spart Batterie, das Patient hat weniger Aufwand beim Einstellen. Dass die Schmerzlinderung oder Therapiewirkung dann eben überlegen ist.	Patient Impact and Device Control in AI-Enabled Neurotechnologies: Benefit for the patient is key when AI is used (less batery usage, faster parameter setting, better pain management)	1		269	272	4	Laura Schopp	2024-10-22 15:34:54	Laura Schopp	2024-10-22 15:34:54
	yes, the patient is also better now, that's quite simple, you lead the clinical data into the system or into the model, yes that the electrode provides the neuronal activity and tries to read something from it.	ja auch der Patient besser ist jetzt das ist doch ganz einfach man führt die klinischen Daten rein in das System oder in das Modell ja dass die Elektrode liefert die neuronale Aktivität und versucht daraus irgendwas abzulesen.	Placeholder: Would use AI if benefit for patient given	1		229	231	3	Laura Schopp	2024-10-29 09:44:54	Laura Schopp	2024-10-29 09:44:54
	The same applies to Medication of course if we have a patient with a disease and the approved Medication and that goes very wrong with a patient, then that's so, yes, of course you have to be alert and react to it, but there are approved drugs for diseases but with one or two patients it doesn't work at all, that's not a big ethical problem	ber das Gleiche gilt für Medikamente natürlich wenn wir ein Patient haben mit einer Erkrankung und das zugelassenes Medikament und das geht ganz schief bei einem Patienten dann ist das so ja da muss man natürlich alert sein und darauf reagieren aber das gibt zugelassene Medikamente für Erkrankungen aber bei ein oder zwei Patienten klappt es dann gar nicht das ist kein großes ethisches Problem an	Patient Impact and Device Control in AI-Enabled Neurotechnologies: Comparison to medication that can also have flaws/side-effects	1		257	261	5	Laura Schopp	2024-10-29 09:52:22	Laura Schopp	2024-10-29 09:52:22
	Yes, that's with every device, with every model, it can always happen. You just have to be sure that it works in almost all patients and that it must not lead to any catastrophes	Ja, das ist bei jedem Gerät, bei jedem Modell, das kann immer passieren. Man muss einfach sicher sein, dass es bei fast allen Patienten wirkt und es darf nicht zu irgendwelche Katastrophen führen	Parameter Setting and Finding for Closed-Loop Neurotechnologies: Safety margin for device needed	1		255	257	3	Laura Schopp	2024-10-29 09:53:08	Laura Schopp	2024-10-29 09:53:08
	In fact, I only know of one or two cases of patients who are affected by a change in the deep brain stimulation. A few Parkinson's patients then became so severely dyskinetic, so they were, so to speak were programmed in the medication-off, then went home, have their stuff and then became so severely dyskinetic that they were and then had problems as a result. In principle, of course, it is conce…	Ich kenne tatsächlich nur ein oder zwei Fälle von Patienten, die durch eine Umstellung der tiefen Hirnstimulation tatsächlich zu Schaden gekommen sind. Ein paar Parkinsonpatienten sind dann so schwer dyskinetisch geworden, also die sind sozusagen im Medikamenten-Off programmiert worden, sind dann nach Hause gegangen, haben ihre Zeug oben drauf genommen und sind dann so schwer dyskinetisch geworde…	Patient Impact and Device Control in AI-Enabled Neurotechnologies: Side effects of DBS was a fall because parameter setting was done in medication OFF	1		239	246	8	Laura Schopp	2024-10-30 13:21:12	Laura Schopp	2024-10-30 13:21:12
	That would be important to me, for example. And how are, so sorry, if I go into it like this, what is your attitude when it comes to studies? sure, you probably have to follow exactly the same process as with all medication somewhere and run through it, if at the end of the day you would like to have an approval. But how are they adjusted? So they say RCTs need them in principle or there must be …	Das wäre mir wichtig zum Beispiel. Und wie sind, also sorry, wenn ich da so reingehe, wie sind Sie eingestellt, was so Studien angeht? klar, man muss da wahrscheinlich genau den gleichen Prozess wie mit allen Medikamenten auch irgendwo anstoßen und durchlaufen, wenn man am Ende des Tages eine Approval haben möchte. Aber wie sind sie da eingestellt? Also sagen sie RCTs brauchen sie grundsätzlich o…	AI-based Neurotechnology and Pharmaceuticals should be treated equally (pro/con): Clinicians ask for studies/trials that show superiority, AI-based Neurotechnology and Pharmaceuticals should be treated equally (pro/con): Would recommend same approach for AI than for drugs	2		210	218	9	Laura Schopp	2024-10-31 11:33:05	Laura Schopp	2024-10-31 11:33:05
	Once the features have been developed, then, that's easy to do with text mining, simply name the relevant source publications for reference, which show in the literature that these features are also important elsewhere. Yes, so then a bit of a peer review or peer process, okay, I see. Yes, for example, exactly, dude, see, meta-analysis from below with the ring, that would be really cool, of cours…	Wenn die Features ausgebildet worden sind, dann, das ist ja einfach zu machen mit Textmining, einfach die relevanten Source-Publikationen genannt werden als Referenz, die in der Literatur zeigen, dass diese Features auch woanders wichtig sind. Ja, also dann noch so ein bisschen so ein Peer-Review oder Peer-Process, okay, verstehe. Ja, zum Beispiel, genau, Alter, siehe, Meta-Analyse von unten mit …	Technical and General Requirements for Building Neurotechnologies using XAI: Would like to have publications linked to the information shown on dashboard	1		370	378	9	Laura Schopp	2024-10-31 14:47:16	Laura Schopp	2024-10-31 14:47:16
	Well, well, so if it doesn't work, then it doesn't work. So there should definitely be some kind of security mechanism, I think, that you then set such a basic program, yourself manually, and if somehow all this doesn't work at all, what this thing, the AI itself does so that you can always press such a button, to then return to the program that worked. So something like that has to be integrated…	Naja, gut, also wenn es nicht funktioniert, dann funktioniert es nicht. Also es müsste auf jeden Fall irgendwie so ein Sicherheitsmechanismus geben, denke ich, dass man dann so ein Basisprogramm einstellt, selber händisch, und wenn das irgendwie alles gar nicht funktioniert, was dieses Ding, die KI da selber macht, dass man immer so einen Knopf drücken kann, um dann wieder zu dem Programm zurückz…	Patient Impact and Device Control in AI-Enabled Neurotechnologies: Needs to have a rescue setting that can be set manually, Placeholder: Safety mechanism needs to be in place to send the patients with a clear conscience home, Placeholder: Safety of AI is important	3		265	273	9	Laura Schopp	2024-11-01 16:34:33	Laura Schopp	2024-11-01 16:34:33
	But you also have to put the whole history of DBS in context a bit. You know, this has been happening since 1990, or is DBS widely applied. And since then, and you have an extremely efficient therapy here. and all this without AI. Yes, absolutely. And the question is, won't be 30 percent better suddenly because we have adaptive, but it might be in every patients a little better, because then hope…	Aber man muss auch die ganze Geschichte von DBS ein bisschen im Kontext setzen. Sie wissen, das passiert seit 1990, oder wird DBS-breit angewendet. Und seitdem, und man hat hier eine extrem effiziente Therapie. und die und das alles ohne KI. Ja, absolut. Und die Frage ist, wird nicht 30 Prozent besser plötzlich, weil wir adaptiv haben, aber es wird vielleicht in jedem Patienten etwas besser mache…	Placeholder: When AI used complexity and costs should remain balanced, Skepticism and Resistance against AI and Neurotechnology Integration: Being realistic AI will not improve DBS treatment by 30%, Skepticism and Resistance against AI and Neurotechnology Integration: Need to be realistic how much more improvement AI can provide in DBS	3		207	213	7	Laura Schopp	2024-11-04 11:29:29	Laura Schopp	2024-11-04 11:29:29
	What information would you need as a clinician to say, I feel comfortable using this system? Yes, we should have access to the data. So I want to have the full information, we have to be able to read out the data, we have to be able to evaluate it, we have to see for ourselves or we have good We have evidence from other groups that an algorithm or an AI solution works. And then I would already ha…	Welche Informationen bräuchten Sie als Kliniker, um zu sagen, ich fühle mich wohl, dieses System auch zu benutzen? Ja, wir müssten Zugang haben zu den Daten. Also ich möchte die vollen Informationen haben, wir müssen die Daten auslesen können, müssen sie auswerten können, müssen selber sehen oder gute Evidenz haben von anderen Gruppen, dass ein Algorithmus oder eine KI-Lösung funktioniert. Und da…	Opening the Black-Box: Explainability and Transparency in AI Systems: Full access to data required. Want to manipulate data themselves, Technical and General Requirements for Building Neurotechnologies using XAI: As a scientist want to have 100% transparency and access to data, Technical and General Requirements for Building Neurotechnologies using XAI: Clinical evidence is key for AI-based neuro…	4		149	153	5	Laura Schopp	2025-01-02 11:32:05	Laura Schopp	2025-01-02 11:32:20
	statement, as long as we don't have that, that we're a bit in the black box because we don't have this source data, but only see the outcome at some point, it's difficult, of course. But that's the important thing	Aussage zu machen, solange wir das nicht haben, dass wir ein bisschen in der Blackbox sind, weil wir diese Source-Data nicht haben, sondern nur irgendwann das Outcome sehen, ist es natürlich schwierig. Aber das ist das Wichtige	Technical and General Requirements for Building Neurotechnologies using XAI: Outcome/output is not enough, need source data	1		174	176	3	Laura Schopp	2025-01-02 12:05:49	Laura Schopp	2025-01-02 12:05:49
	. Yes, of course, if something is developed. I mean, we're not going to develop everything ourselves. We would now like to be interested in burning DBS for the use of sleep and baking. That would be our approach. But then, of course, if the research group comes from the village, with its name and its successors, who say, yes, we can model DBS and improve the whole thing, and have an algorithm tha…	. Ja, natürlich, wenn etwas entwickelt ist. Ich meine, wir werden ja nicht alles selber entwickeln. Wir würden uns jetzt gerne interessieren, für den Einsatz DBS im Schlaf und Backen zu verbrennen. Das wäre unser Ansatz. Aber wenn dann natürlich die Forschungsgruppe aus Ort kommt, mit Name und seiner Nachfolger, die sagen, ja, wir können DBS modellieren und den Ganzen verbessern, und haben einen …	Placeholder: Generally speaking interested in better algorithms from other research groups	1		186	190	5	Laura Schopp	2025-01-02 12:07:50	Laura Schopp	2025-01-02 12:07:50
	There is certainly a market there and it would certainly make sense. then, of course, you have to look at how secure these technologies are, that on the one hand they have no side effects, i.e. keyword invasive or not, and that they can't be hacked either, all the data protection rights and so on.	Da ist sicherlich ein Markt da und es wäre sicherlich sinnvoll. dann muss man natürlich schauen, wie sicher sind diese Technologien, dass sie einerseits keine Nebenwirkungen haben, also Stichwort invasive oder nicht, und dass sie auch nicht gehackt werden können, die ganzen Datenschutzrechte und so weiter.	Patient Impact and Device Control in AI-Enabled Neurotechnologies: Side-effects need to be evaluated especially with invasive neurotech	1		162	165	4	Laura Schopp	2025-01-02 15:29:30	Laura Schopp	2025-01-02 15:29:30
	So explainability in the sense of, yes, basically I have to understand and be able to convey to the patients, what kind of examination or treatment is this. But in particular, what is the benefit, with what probability does it occur, what are the risks, how likely are they, which patients am I not allowed to, so to speak, yes, the indications, to which I am not allowed to offer what is dangerous.…	Also Erklärbarkeit im Sinne von, ja, grundsätzlich muss ich verstehen und den Patienten vermitteln können, was ist das für eine Untersuchung oder für eine Behandlung. Aber insbesondere, was ist der Nutzen, mit welcher Wahrscheinlichkeit tritt der ein, was sind die Risiken, wie wahrscheinlich sind sie, welche Patienten darf ich nicht, sozusagen, ja, die Indikationen, welchen darf ich das nicht anb…	Opening the Black-Box: Explainability and Transparency in AI Systems: Clinicians need to be able to explain to the patient what is the treatment, percentage of success, percentages of side-effects	1		235	244	10	Laura Schopp	2025-01-02 15:40:09	Laura Schopp	2025-01-02 15:40:09
	I mean, it's the same as always. Of course, there is optimism and hype in certain technologies when there is a new technology. But of course, this is often overestimated. And the very fact that something is new now and has not yet been carried out does not mean that it really has added value for patients. Absolute.	Ich meine, es ist so wie immer. Es gibt natürlich in gewissen Technologien Optimismus und Hype, wenn es eine neue Technologie gibt. Das wird aber oft natürlich überschätzt. Und allein die Tatsache, dass etwas jetzt neu ist und noch nicht durchgeführt ist, heißt nicht, dass es wirklich für die Patienten einen Mehrwert hat. Absolut.	Optimism and Opportunities in AI for Medicine: Currently in phase of technology optimism and hype	1		405	410	6	Laura Schopp	2025-01-02 17:07:05	Laura Schopp	2025-01-02 17:07:05
	With a complete black box algorithm, you would then have to take a step back in principle and say, okay, that's almost like a completely new approach, from which you can change the mechanism does not know. This means that one would actually have to go back from my point of view and make clinical Phase 1, 2, 3 studies.	Bei einem kompletten Blackbox-Algorithmus müsste man dann im Prinzip wieder einen Schritt zurückgehen und sagen, okay, das ist ja dann fast wie ein komplett neuer Ansatz, von dem man den Mechanismus nicht kennt. Das heisst, man müsste dann eigentlich wieder aus meiner Sicht zurückgehen und klinische Phase 1, 2, 3 Studien machen.	AI-based Neurotechnology and Pharmaceuticals should be treated equally (pro/con): Complete black-box algorithm where mechanism is not known needs to be tested with clinical trials, AI-based Neurotechnology and Pharmaceuticals should be treated equally (pro/con): Complete black-box algorithm would have to pass clinical trials and phases 1,2,3	2		167	170	4	Laura Schopp	2025-01-23 17:30:02	Laura Schopp	2025-01-23 17:30:02
	Yes, exactly, because in the second case you basically do, I would put it on the same level like using a completely new drug with a new mechanism of action, that you don't even know. Quite a lot is required of a patient to accept that. Of course, that's to be expected to show safety first.	Ja, genau, weil im zweiten Fall macht man im Prinzip, ich würde es auf die gleiche Stufe setzen wie ein völlig neues Medikament einsetzen mit einem neuen Wirkmechanismus, den man nicht mal kennt. Es wird schon ziemlich viel verlangt von einem Patienten, das zu akzeptieren. Das ist natürlich erwartend, dass man zuerst einmal Safety zeigt.	AI-based Neurotechnology and Pharmaceuticals should be treated equally (pro/con): Black-box algorithm needs to show safety like a new medication, AI-based Neurotechnology and Pharmaceuticals should be treated equally (pro/con): Black-box algorithm should be treated as new medicine with same trial requirements	2		179	182	4	Laura Schopp	2025-01-23 18:06:50	Laura Schopp	2025-01-23 18:06:50
	It's like this with spike detection, where we also have the neural networks that process the EEG data. And in principle, it is not the case in clinical application that the acceptance of this software increases, the better you understand this theoretically, but the acceptance of the software increases if you 20. Case realizes, aha, this actually detects the same spikes as I do, or it recognizes a…	Bei der Spike Detection ist es so, da haben wir ja auch die neuronalen Netzwerke, die die EEG Daten verarbeiten. Und da ist im Prinzip in der klinischen Anwendung ja nicht so, dass die Akzeptanz von dieser Software steigt, je besser man das theoretisch versteht, sondern die Akzeptanz von der Software steigt, wenn man beim 20. Fall merkt, aha, das erkennt tatsächlich die gleichen Spikes wie ich, o…	Opening the Black-Box: Explainability and Transparency in AI Systems: The better the output is and the more often the output is right the more accepted the algorithm gets, Placeholder: DL acceptance of clinicians increases with its usage and its aligned findings of spikes	2		208	212	5	Laura Schopp	2025-01-23 18:46:53	Laura Schopp	2025-01-23 18:46:53
	The aim is to determine whether a specific patient is still allowed to drive through the [blinded] with the [blinded]. Of course, you don't rely on AI, do you? There, a misdiagnosis would be missed, because epileptic seizures, spikes in the EEG are devastating. For those involved, for the patients, also legally, i.e. for everyone.	Da geht es darum, festzulegen, ob ein spezifischer Patient mit dem [blinded] noch durch den [blinded] fahren darf. Da verlässt man sich natürlich nicht auf die KI, oder? Dort wäre eine Fehldiagnose verpasst, denn epileptische Anfälle, Spikes im EEG verheerend. Für die Beteiligten, für die Patienten, auch juristisch, also für alle.	Placeholder: In life threatening decisions ([blinded] with epilepsy) clinician would not trust the AI	1		232	235	4	Laura Schopp	2025-01-23 19:04:00	Laura Schopp	2025-01-23 19:04:00

## Sheet: AI user interface design requir
Name	Translated Text	Original Text	Codes	Number of Codes	Comment	Start position	End position	Extent	Creator	Creation Date	Modifier	Modification Date
	So then it would be best if you could log in somewhere and look at it somehow and say, for example, okay, the neurostimulator has adjusted the stimulation in such and such a case and such and such stimulation was effective.	Also dann wäre es das Beste, wenn man sich irgendwo einloggen konnte und sich das irgendwie angucken konnte und sagen konnte, zum Beispiel, okay, der Neurostimulator hat die Stimulation in so und so einen Fall so und so angepasst und die und die Stimulation war effektiv.	Technical and General Requirements for Building Neurotechnologies using XAI: Online access into something and see patient data	1		225	227	3	Laura Schopp	2024-08-27 14:44:13	Laura Schopp	2024-08-27 14:44:13
	Paper is something that absolutely doesn't work these days. Well, we're honest, you throw away everything that somehow comes as paper and is happy when you don't have this garbage lying around.	Papier ist etwas, was heutzutage absolut nicht funktioniert. Also, da sind wir ehrlich, man schmeißt alles weg, was irgendwie mal kommt als Papier und freut sich, wenn man diese Müll nicht liegen hat.	Technical and General Requirements for Building Neurotechnologies using XAI: Patient data and stimulation overview should be digital	1		240	242	3	Laura Schopp	2024-08-27 14:44:51	Laura Schopp	2024-08-27 14:44:51
	Exactly, so when I hear you talk like that, then it works per se for them in the direction of saying that an AI-based component is a problem, but rather use the advantages, but still give back the knowledge, even if you somehow have an automated decision now, that they can learn better in this way. Exactly. That is the quintessence of my statement.	Genau, also wenn ich Sie so reden höre, dann geht es per se für sie nicht in die Richtung, dass man sagt, eine KI-basierte Komponente ist ein Problem, sondern eher die Vorteile nutzen, aber trotzdem eben auch wieder das Wissen zurückgeben, selbst wenn man jetzt irgendwie eine automatisierte Entscheidung hat, dass sie so gesehen besser lernen können. Ganz genau. Das ist die Quintessenz meiner Auss…	Technical and General Requirements for Building Neurotechnologies using XAI: AI usage is ok but information needs to be shared back to clinicians	1		183	187	5	Laura Schopp	2024-08-29 10:57:18	Laura Schopp	2024-08-29 10:57:18
	Exactly. The data, what stimulation and what changes have been made. Yes. What pain. Yes.	Genau. Die Daten, welche Stimulation und welche Veränderungen vorgenommen hat. Ja. Welche Schmerzen. Ja.	Technical and General Requirements for Building Neurotechnologies using XAI: Data should consist of pain level and parameter level	1		257	261	5	Laura Schopp	2024-08-29 19:08:08	Laura Schopp	2024-08-29 19:08:08
	Is this a dyskinesia that just happens to be in the 12 hertz range and says, Oh, we have to do something here. Namely, if you treat dyskinesia that is in the 12 hertz range and continues to you drive the patient even further into dyskinesia. There are phenomena that are like that. That's what I'm missing. I lack redundancy on several scales and also in several different scales information areas. …	Ist das eine Dyskinesie, die gerade zufälligerweise im 12-Hertz-Bereich rumschlägt und sagt, oh, hier müssen wir was machen. Wenn du nämlich eine Dyskinesie behandelst, die im 12-Hertz-Bereich rumschlägt und weiter stimuliert, treibst du den Patienten noch weiter in Dyskinesie. Da gibt es Phänomene, die so sind. Das ist das, was mir fehlt. mir fehlt die Redundanz und zwar auf mehreren Skalen und …	Technical and General Requirements for Building Neurotechnologies using XAI: Redundancy of different data flows needed to understand symptom complexity	1		211	222	12	Laura Schopp	2024-08-30 16:00:46	Laura Schopp	2024-08-30 16:01:15
	I miss that a bit with these systems. I would very much like these systems to be combined with a wearable, for example so that the thing recognizes, is there dyskinesia? Yes. Is this a dyskinesia that just happens to be in the 12 hertz range and says, Oh, we have to do something here. Namely, if you treat dyskinesia that is in the 12 hertz range and continues to you drive the patient even further…	Das fehlt mir so ein bisschen bei diesen Systemen. Ich hätte ganz gerne, dass diese Systeme zum Beispiel mit einem wearable kombiniert werden, damit das Ding erkennt, ist denn da eine Dyskinesie? Ja. Ist das eine Dyskinesie, die gerade zufälligerweise im 12-Hertz-Bereich rumschlägt und sagt, oh, hier müssen wir was machen. Wenn du nämlich eine Dyskinesie behandelst, die im 12-Hertz-Bereich rumsch…	Technical and General Requirements for Building Neurotechnologies using XAI: Redundancy of different data flows needed to understand symptom complexity	1		207	223	17	Laura Schopp	2024-09-02 15:06:15	Laura Schopp	2024-09-02 15:06:15
	whether it's AI or not, it doesn't matter for the time being. So there is something there, if you now perhaps think of the DBS or Spinal cord, it doesn't matter at first, think, can you think of anything in that direction? Yes, so two things with DBS stimulation. One would be programming. Yes. And the most important thing is that the patient feels better. That means you would have to get it corre…	sei es KI oder nicht, ist ja erstmal egal. Also gibt es da irgendwas, wenn Sie jetzt vielleicht an die DBS oder Spinal Cord, ist erstmal egal, denken, fällt Ihnen da irgendwas ein in die Richtung? Ja, also zwei Sachen bei THS-Stimulation. Das eine wäre das Programmieren. Ja. Und da kommt ja in erster Linie darauf an, dass es dem Patienten besser geht. Das heißt man müsste es mit klinischen Parame…	Technical and General Requirements for Building Neurotechnologies using XAI: Redundancy of different data flows needed to understand symptom complexity	1		126	141	16	Laura Schopp	2024-10-10 11:49:02	Laura Schopp	2024-10-10 11:49:02
	Or there are also tremor measuring bracelets or spoons, what there is to record it. And then maybe you could stick on an electrode to measure the muscle tone, that then everything goes into a machine and the machine then correlates it with the brain signals, which are then absorbed via the electrodes. And then just to practice it.	Oder es gibt ja auch so eine Tremor-Mess-Armbänder oder Löffel, was es da alles gibt, um das halt zu erfassen. Und dann könnte man vielleicht eine Elektroden aufkleben, um den Muskelton auszumessen, dass dann alles in eine Maschine halt reingeht und die Maschine korreliert das dann mit den Hirnsignalen, die über die Elektroden dann aufgenommen werden. Und das dann halt zu beüben.	Technical and General Requirements for Building Neurotechnologies using XAI: Data to capture symptoms could be wristband data, body movement video, tremor spoon etc.	1		142	146	5	Laura Schopp	2024-10-10 14:13:09	Laura Schopp	2024-10-10 14:13:09
	And then I would like to know what the basic idea of this AI is, i.e. what parameters it is based on, what the input is and how this input is reacted to and why.	Und dann würde ich gerne wissen, was die Grundidee von dieser KI ist, also auf welchen Parametern die basiert, was der Input ist und wie drauf auf diesen Input reagiert wird und warum.	Technical and General Requirements for Building Neurotechnologies using XAI: Want to know the features used for AI	1		182	182	1	Laura Schopp	2024-10-11 13:09:46	Laura Schopp	2024-10-11 13:09:46
	Exactly, and then, which also necessarily has to do with AI, but that all this information is brought together over time. That is, everyone who is somehow medically involved with the patient, be it the family doctor, be it the urologist or the neurosurgeon, that he had no idea that he was on such a health card, which would then probably does not have this storage capacity, somewhere in the cloud …	Genau, und dann, was es auch unbedingt mit KI zu tun hat, sondern dass man diese ganzen Informationen halt auch über die Zeit zusammenführt. Das heißt, jeder, der da irgendwie medizinisch an den Patienten dran ist, sei es der Hausarzt, sei es der Urologe oder der Neurochirurg, dass er keine Ahnung, dass er auf so einer Gesundheitskarte, die dann wahrscheinlich diese Speicherkapazität nicht hat, i…	Technical and General Requirements for Building Neurotechnologies using XAI: Consolidation of health data from different departments	1		392	399	8	Laura Schopp	2024-10-12 22:13:38	Laura Schopp	2024-10-12 22:13:38
	But that would of course be perfect for the AI to at least make helpful suggestions, to do what is best done there. Absolutely, or some kind of risk score for the patient. Oh, maybe we have to see, in the long term, the values that go into a Tendency that we don't like. Dear cardiologist, take a look at it in two years. Or rather Neurologist, there's something knocking that isn't good, look at it…	Aber das wäre natürlich perfekt, um dann die KI zumindest hilfreich Vorschläge zu machen, zu machen, was man da am besten macht. Absolut, oder so eine Art Risk Score für den Patienten. Oh, da müssen wir vielleicht mal gucken, langfristig, die Werte, die gehen in eine Tendenz, die uns nicht gefallen. Lieber Kardiologe, gucken Sie da mal in zwei Jahren drauf. Oder lieber Neurologe, da klopft was an…	Technical and General Requirements for Building Neurotechnologies using XAI: Smart analysis of the whole health data record to inform specialties/clinicans	1		400	419	20	Laura Schopp	2024-10-12 22:14:34	Laura Schopp	2024-10-12 22:14:34
	That would be motion detection, an AI model and of course that could then be transferred to an AI model, which optimizes brain stimulation. However the loop is to be closed. That is possible, these are exciting things that will come in the future. And yes, then of course it is always a security question as well. And yes.	Das wäre dann die Bewegungserkennung, ein KI-Modell und das könnte natürlich dann in ein KI-Modell auch überführt werden, was die Hirnstimulation optimiert. Wie auch immer der Loop zu closen ist dann. Möglich ist das, das sind spannende Sachen, die zukünftig da noch kommen werden. Und ja, dann ist es natürlich immer eine Sicherheitsfrage auch. Und ja.	Technical and General Requirements for Building Neurotechnologies using XAI: Safety of AI is apparent and important	1		143	147	5	Laura Schopp	2024-10-15 11:18:46	Laura Schopp	2024-10-15 11:18:46
	I'm convinced of it, because I'm one of the, I don't want to say developers, but the pacesetter is already there. I think it is important for the doctor itself and for the user in itself it is important that it is of course a security feature that does not something is put around without the doctor or the patient not being informed about it. and that superiority in clinical trials has been tested	Ich bin davon überzeugt, weil ich ja einer der, ich will nicht sagen Entwickler bin, aber schon der Taktgeber da. Ich glaube für den Arzt an sich ist es wichtig und für den Anwender an sich ist es wichtig, dass es natürlich ein Sicherheitsfeature ist, dass da nicht irgendwas rumgestellt wird, ohne dass der Arzt oder der Patient nicht darüber informiert wird und dass die Überlegenheit in klinische…	Technical and General Requirements for Building Neurotechnologies using XAI: Need to proof superiority of AI or technical supported system vs. simple one	1		187	192	6	Laura Schopp	2024-10-15 12:53:52	Laura Schopp	2024-10-15 12:53:52
	So for me the training dataset would be interesting.	Also für mich würde der Trainingsdatensatz schon interessieren.	Technical and General Requirements for Building Neurotechnologies using XAI: Insights into training data considered as important	1		249	249	1	Laura Schopp	2024-10-15 13:51:22	Laura Schopp	2024-10-15 13:51:22
	Yes, what would you need? So of course one would like, so let's take multimodal data now, of course, one would like to know, for example, what relative proportion a certain data stream has in each case on detection, i.e. what relative role the individual components have if you detect something correctly. That would certainly be one of those aspects.	Ja, was bräuchte man da? Also man würde natürlich gerne, also nehmen wir mal jetzt so multimodale Daten, da würde man natürlich zum Beispiel gerne wissen, welchen relativen Anteil jeweils ein bestimmter Datenstrom hat an der Detektion, also welche relative Rolle die einzelnen Komponenten haben, wenn man etwas korrekt detektiert. Das wäre sicherlich so ein Aspekt.	Technical and General Requirements for Building Neurotechnologies using XAI: Relative contribution of data source for detection	1		127	130	4	Laura Schopp	2024-10-16 09:08:08	Laura Schopp	2024-10-16 09:08:08
	Of course, this is something that is also difficult for me to understand, whether there can be such information that we don't think about and that then provides pseudo-services, so to speak. in that and therefore this transparency would be important to me, that I would have a understand what the proportion of the respective signal, which I now call certain pathophysiological assumptions as plausi…	Das ist natürlich etwas, was für mich auch schwer zu durchschauen ist, ob es da solche Informationen geben kann, an die wir nicht denken und die dann sozusagen Pseudo-Leistungen erbringen. in dem und deswegen wäre mir eben diese Transparenz wichtig, dass ich sozusagen ein bisschen verstehe, was der Anteil des jeweiligen Signals, was ich jetzt unter bestimmten pathophysiologischen Vorannahmen als …	Technical and General Requirements for Building Neurotechnologies using XAI: Transparency about the relative contribution of input data deemed important	1		166	171	6	Laura Schopp	2024-10-16 09:12:51	Laura Schopp	2024-10-16 09:12:51
	Personally, I'm a visually oriented person, so I would like to have graphics that show something, so for example, when you make detections, that I can see how the individual parameters that played into it, With such a certain percentage that they might tell me, have actually developed.	Also ich persönlich bin ein visuell orientierter Mensch, also ich hätte gerne Grafiken, die irgendwas zeigen, also zum Beispiel, wenn Sie Detektionen machen, dass ich sehe, wie sich die einzelnen Parameter, die da mit reingespielt haben, mit so einem bestimmten Prozentsatz, den sie mir vielleicht sagen, sich tatsächlich entwickelt haben.	Technical and General Requirements for Building Neurotechnologies using XAI: Tool should have visuals and show parameters for prediction and their ratios/weights for prediction	1		218	223	6	Laura Schopp	2024-10-16 10:29:31	Laura Schopp	2024-10-16 10:29:31
	But you had already mentioned that training data points would be a bit relevant and important for you for validation, for understanding. If I had to build something for you now, it would be on paper now, this would be a nice link to a database, there you will see the data, or how would I have to imagine it, what kind of medium would you need for this explanation or for those insights into that da…	Sie hatten aber auch schon angesprochen, dass eben Trainingsdatenpunkte für Sie so ein bisschen auch zur Validierung, zum Verständnis relevant und wichtig wären. Wenn ich jetzt Ihnen irgendwas bauen müsste, wäre das jetzt auf Papier, wäre das jetzt ein schöner Link zu einer Database, dort sehen Sie dann die Daten, oder wie müsste ich mir das vorstellen, welche Art von Medium bräuchten Sie für die…	Technical and General Requirements for Building Neurotechnologies using XAI: Challenge of the system and test plausability need	1		212	225	14	Laura Schopp	2024-10-16 10:30:05	Laura Schopp	2024-10-16 10:30:05
	. Yes, because I think so we doctors are very bad at math most of the time and so we understand these programs for example. So you can forget about sending us something like that and that's why, so actually it is easiest to understand if there are any meaningful graphics interfaces. Yes, super exciting. Exactly, we will soon be at the end, also considering the time.	. Ja, weil ich meine, also wir Mediziner sind ja sehr schlecht in Mathe meistens und wir verstehen also diese Programme zum Beispiel nicht. Das kann man also vergessen, uns sowas zu schicken und deswegen, also tatsächlich ist es am leichtesten zu verstehen, wenn es da irgendwelche sinnvollen Graphics Interfaces gibt. Ja, super spannend. Genau, wir sind dann auch bald schon am Ende, auch in Anbetr…	Technical and General Requirements for Building Neurotechnologies using XAI: Graphical interface more appealing for clinicians	1		243	247	5	Laura Schopp	2024-10-16 10:32:16	Laura Schopp	2024-10-16 10:32:16
	Well, it's probably a combination of different things. First, the system must be demonstrably reliable and secure.	Naja, es ist wahrscheinlich eine Kombination aus verschiedenen Dingen. Erstens, das System muss nachweislich zuverlässig sein und sicher sein.	Technical and General Requirements for Building Neurotechnologies using XAI: Safety of system needs to be given	1		280	281	2	Laura Schopp	2024-10-21 13:30:42	Laura Schopp	2024-10-21 13:30:42
	Those would be the first things. And the second thing is, of course, that also... It now depends a bit on whether you are talking about care or research. As a researcher, I naturally want one hundred percent transparency and access to the data.	Das wären die ersten Dinge. Und das Zweite ist natürlich, dass auch... Es kommt jetzt ein bisschen darauf an, ob man jetzt über Versorgung spricht oder über Forschung. Als Forscher wünsche ich mir natürlich hundertprozentige Transparenz und Zugang zu den Daten.	Technical and General Requirements for Building Neurotechnologies using XAI: As a scientist want to have 100% transparency and access to data	1		282	285	4	Laura Schopp	2024-10-21 13:31:25	Laura Schopp	2024-10-21 13:31:25
	It now depends a bit on whether you are talking about care or research. As a researcher, I naturally want one hundred percent transparency and access to the data. As a doctor, the main thing is that you can achieve the improvement of clinical parameters.	Es kommt jetzt ein bisschen darauf an, ob man jetzt über Versorgung spricht oder über Forschung. Als Forscher wünsche ich mir natürlich hundertprozentige Transparenz und Zugang zu den Daten. Als Arzt geht es vor allem darum, dass du die Verbesserung der klinischen Parameter auch erreichen kannst.	Technical and General Requirements for Building Neurotechnologies using XAI: Seeing improvement of clinical parameters	1		284	286	3	Laura Schopp	2024-10-21 13:32:38	Laura Schopp	2024-10-21 13:32:38
	Yes, that's an important basis, but what would have to be added, so to speak, would be the dimensions that go beyond the symptoms. And that brings us back to the first point, where it was about influencing symptoms in people. You just have to understand that quality of life and illness don't necessarily have anything to do with the symptoms. So often the symptoms are, as I say, pain, Alarm signal…	Ja, das ist eine wichtige Grundlage, aber das, was ja sozusagen dazu kommen müsste, wären die Dimensionen, die man über die Symptome hinausgeht. Und da sind wir jetzt schon wieder so ein bisschen bei dem ersten Punkt, wo es darum ging, jetzt bei Menschen Symptome zu beeinflussen. Man muss halt verstehen, dass Lebensqualität und Krankheit ja erstmal nicht zwingend etwas mit den Symptomen direkt zu…	Technical and General Requirements for Building Neurotechnologies using XAI: Only Symptom tracking not enough when it comes to psychiatric diseases	1		297	307	11	Laura Schopp	2024-10-21 13:35:55	Laura Schopp	2024-10-21 13:35:55
	So, what kind of information would I have to give you now, to convince you that this new [blinded] whatever is now better than the previous one, I would say that now, yes, I'll test it. So the question is, what would we achieve with the [blinded]? So that, um, I believe there is a technical answer, that the very first, um, Brain Radios by [blinded], that we got as a research device, they had the …	Also, was für Informationen müsste ich Ihnen jetzt geben, um Sie zu überzeugen, dass dieses neue [blinded] whatever jetzt besser ist als das vorherige, würde das jetzt sagen, ja, ich teste das mal. Also die Frage ist, was würden wir mit dem [blinded] erreichen? Also das, ähm, ich glaube, es gibt eine technische Antwort, dass die allerersten, ähm, Brain Radios von [blinded], die wir als Forschungs…	Technical and General Requirements for Building Neurotechnologies using XAI: Wants insights into the data and see full spectrum of oszillations	1		180	195	16	Laura Schopp	2024-10-21 15:26:08	Laura Schopp	2024-10-21 15:26:08
	Would you say now that you must know, aha, which patients has seen this device before? So what does the training dataset look like? Or say, I want to see the studies, because at the end of the day, of course, you yourself have the point, You also want to give the patient added value somewhere by using this device now versus another. Or do you also say, if it's CR-approved, then I'll just test it …	Würden Sie jetzt sagen, Sie müssen wissen, aha, welche Patienten hat dieses Gerät vorher gesehen? Also wie sieht der Trainingsdatensatz aus? Oder sagen Sie, ich will die Studien sehen, weil am Ende des Tages haben Sie natürlich selber den Punkt, Sie wollen ja auch irgendwo dem Patienten einen Mehrwert dadurch geben, dass dieses Gerät jetzt benutzt wird versus einem anderen. Oder sagen Sie aber au…	AI-based Neurotechnology and Pharmaceuticals should be treated equally (pro/con): Clinicians ask for studies/trials that show superiority, Technical and General Requirements for Building Neurotechnologies using XAI: Clinicians are interested in biomarker patterns, Technical and General Requirements for Building Neurotechnologies using XAI: Training data would be interesting to see	3		206	214	9	Laura Schopp	2024-10-21 15:29:58	Laura Schopp	2024-10-21 15:29:58
	I think that's important overall, that you can understand something. But in the end, it's probably the clinical evidence that is needed.	Das finde ich ja insgesamt wichtig, dass man was auch nachvollziehen kann. Aber am Ende ist es wahrscheinlich die klinische Evidenz, die es braucht.	Technical and General Requirements for Building Neurotechnologies using XAI: Clinical evidence is key for AI-based neurotech	1		217	218	2	Laura Schopp	2024-10-21 15:32:53	Laura Schopp	2024-10-21 15:32:53
	So it is only related to this with [blinded] solution of closed-loop I'm not now so Don't get me wrong, so I'm not fundamentally against AI now here it can only be as good as the data that you introduce there and [blinded] use, just a surrogate parameter that is used in most patients certain things, but not everything is reflected, i.e. what you see at the end of the day is not recorded, for exam…	Also es ist nur bezogen auf diese mit [blinded] Lösung von Closed-loop bin ich bin jetzt nicht also verstehen sie mich nicht falsch, also ich bin jetzt nicht grundsätzlich gegen KI hier ist es kann nur so gut sein wie die Daten die man da ein ein führt und [blinded] benutzt halt ein surrogat parameter der ja bei meisten Patienten bestimmte Sachen widerspiegelt aber eben nicht alles also das was m…	Skepticism and Resistance against AI and Neurotechnology Integration: Current advances of closed-loop DBS do not have clinical relevance, Technical and General Requirements for Building Neurotechnologies using XAI: Measurement of only neural activity not enough to detect symptoms of movement disorders	2		133	143	11	Laura Schopp	2024-10-22 14:54:31	Laura Schopp	2024-10-22 14:54:31
	Sometimes you want to know what to do with data of the system is trained. Because this has already been the case with many AI systems, especially when it comes to deep learning, then very very strong impact on the results	Manchmal möchte man schon wissen, mit Daten der System trainiert ist. Weil das hat schon bei vielen KI-Systemen, gerade auch wenn es um Deep Learning geht, dann sehr sehr starken Impact auf die Ergebnisse	Technical and General Requirements for Building Neurotechnologies using XAI: Would like to see training data	1		187	189	3	Laura Schopp	2024-10-22 15:11:26	Laura Schopp	2024-10-22 15:11:26
	Because this has already been the case with many AI systems, especially when it comes to Deep learning, then very very strong impact on the results. But that was it. So effectiveness and to know which data is taken, whether it is really homogeneous whether they weren't somehow just young men.	Weil das hat schon bei vielen KI-Systemen, gerade auch wenn es um Deep Learning geht, dann sehr sehr starken Impact auf die Ergebnisse. Aber das war es dann. Also Wirksamkeit nachweisen und zu wissen, welche Daten genommen werden, ob die wirklich homogen verteilt sind, ob das nicht irgendwie nur junge Männer waren.	Difficult Data Collection/Availability/Sharing/Analysis and Quality Issues for AI Development: Existance of gender and age bias in the training data set needs to be checked, Technical and General Requirements for Building Neurotechnologies using XAI: Validation of training data set required, Technical and General Requirements for Building Neurotechnologies using XAI: Would like to see the distrib…	3		188	191	4	Laura Schopp	2024-10-22 15:12:39	Laura Schopp	2024-10-22 15:12:39
	So there is a difference between CE approval and effectiveness. Because CE approval is first and foremost, it doesn't hurt. Exactly, does. Me too. And the fact that a system supports AI, is CE approved, does not mean that it is superior. Yes.	Also es gibt einen Unterschied zwischen CE-approval und Wirksamkeit. Denn CE-approval ist in erster Linie, es schadet nicht. Genau, macht. Ich auch. Und die Tatsache, dass ein System KI unterstützt, CE zugelassen ist, heißt jetzt nicht, dass das überlegen ist. Ja.	Technical and General Requirements for Building Neurotechnologies using XAI: Clear differentiation between CE-approved (meaning safe to use) and efficacy	1		244	248	5	Laura Schopp	2024-10-22 15:30:48	Laura Schopp	2024-10-22 15:30:48
	to have this smart component or would you just be there... Yes, everything would be fine with me, So now not at all man or woman I would leave out the term again, although I might be something else in ten years, because of course you should. But there are already subforms, for example. So what about tremor patients? There are patients who have Parkinson's, I'll stay with the disease for now, for …	diese smarte Komponente zu haben oder wären Sie da einfach... Ja, mir wäre schon alles gut, Also jetzt gar nicht Mann oder Frau würde ich jetzt zum Begriff nochmal weglassen, obwohl ich vielleicht in zehn Jahren was anderes sein würde, weil natürlich man soll. Aber zum Beispiel gibt es ja schon Unterformen. Also was ist mit den Tremorpatienten? Da gibt es Patienten, die beim Parkinson, ich bleibe…	Technical and General Requirements for Building Neurotechnologies using XAI: Would like to be interested in understanding what tremor types are represented in the training data	1		175	181	7	Laura Schopp	2024-10-23 17:50:23	Laura Schopp	2024-10-23 17:50:23
	And if we then have such a broad homogeneous mass, so to speak, then the effect mixes.	Und wenn wir dann quasi so eine breite homogene Masse haben, dann vermischt sich der Effekt.	Technical and General Requirements for Building Neurotechnologies using XAI: In the training data we need to identify different clusters of symptoms (freezing, dyskinesia, tremor)	1		183	183	1	Laura Schopp	2024-10-23 17:51:17	Laura Schopp	2024-10-23 17:51:17
	Exactly. So if I can click, for example, my patient has a tremor, dyskinetic is good balance. Mine has freezing, poor balance, no tremor at all. They are different people. Yes, absolutely. And I will have to stimulate them differently.	Genau. Also wenn ich zum Beispiel anklicken kann, mein Patient hat ein Tremor, ist dyskinetisch gutes Gleichgewicht. Meiner hat Freezing, schlechtes Gleichgewicht, gar kein Tremor. Das sind andere Menschen. Ja, absolut. Und die werde ich anders stimulieren müssen.	Technical and General Requirements for Building Neurotechnologies using XAI: Would like to be able to have a tool where you add the specific symptom combination and get recommended parameters	1		202	205	4	Laura Schopp	2024-10-23 18:07:18	Laura Schopp	2024-10-23 18:07:18
	So a hotline if something doesn't work out is always important, always good. And then there are always technically some little things.	Also eine Hotline, wenn irgendwas nicht klappt, ist immer wichtig, immer gut. Und dann gibt es einfach technisch immer irgendwelche Kleinigkeiten.	Technical and General Requirements for Building Neurotechnologies using XAI: Customer support and hotline in case of system failure is always important	1		289	290	2	Laura Schopp	2024-10-23 18:36:22	Laura Schopp	2024-10-23 18:36:22
	Yes, that's with every device, with every model, it can always happen. You just have to be sure that it works in almost all patients and that it must not lead to any disasters.	Ja, das ist bei jedem Gerät, bei jedem Modell, das kann immer passieren. Man muss einfach sicher sein, dass es bei fast allen Patienten wirkt und es darf nicht zu irgendwelche Katastrophen führen.	Technical and General Requirements for Building Neurotechnologies using XAI: Every device/modell can have flaws but it needs to be safe	1		255	257	3	Laura Schopp	2024-10-29 09:51:40	Laura Schopp	2024-10-29 09:51:47
	Of course, that depends entirely on how you have to set the parameters if it is simply a standard setting from a to b to c maybe a paper, of course you have to look at the statistics quite well, that they know they probably in the medical field an incredible amount of nonsense is done yes and then times the publication times to get through if it is a device where you can still make a few settings…	das hängt natürlich völlig davon ab wie man die Parameter einstellen muss wenn es einfach ein Standard Einstellung ist von a bis b bis c vielleicht ein paper da muss man natürlich ganz gut auf die Statistik gucken dass sie wissen sie wahrscheinlich im medizinischen Bereich unglaublich viel Schwachsinn gemacht wird ja und dann mal die Publikation mal durch zu kriegen wenn es ein gerät ist wo man s…	Technical and General Requirements for Building Neurotechnologies using XAI: Paper enough if parameter has standard setting	1		295	302	8	Laura Schopp	2024-10-29 09:57:53	Laura Schopp	2024-10-29 09:57:53
	publication times to get through if it is a device where you can still make a few settings yourself we also know from deep brain stimulation if you do it together with the company, of course, with the experience they offer, yes, and then you have to make your own get your own impression. Yes, okay, but that is, similar now as with [blinded] or [blinded] Scientific, where you also have such an iPa…	Publikation mal durch zu kriegen wenn es ein gerät ist wo man selber noch ein paar einstellungen machen muss das gutes kennen wir auch von den Tiefe Hirnstimulationen macht man das zusammen mit der Firma natürlich mit der Erfahrung die die anbieten ja und dann muss man selber seinen eigenen Eindruck kriegen. Ja, okay, aber das heißt, ähnlich jetzt so wie bei [blinded] oder [blinded] Scientific, w…	Technical and General Requirements for Building Neurotechnologies using XAI: Laptop/Dashboard as medium considered reasonable	1		299	306	8	Laura Schopp	2024-10-29 09:58:32	Laura Schopp	2024-10-29 09:58:32
	For me, of course, it would be interesting, because there are surprisingly many, let's say, clinical peculiarities can be given to patients, where you might want to know beforehand, whether the training dataset has been tested for this situation.	Für mich selber wäre es natürlich schon interessant, weil es erstaunlich viele, sagen wir mal, klinische Besonderheiten geben kann für Patienten, wo man schon vielleicht vorher gerne wissen wollen würde, ob der Trainingsdatensatz für diese Situation erprobt worden ist.	Technical and General Requirements for Building Neurotechnologies using XAI: Clinician would like to get more information about the training data due to clinical complexity of symptoms and DBS nature	1		186	189	4	Laura Schopp	2024-10-29 16:40:40	Laura Schopp	2024-10-29 16:40:40
	For me, of course, it would be interesting, because there are surprisingly many, let's say, clinical peculiarities can be given to patients, where you might want to know beforehand, whether the training dataset has been tested for this situation. Absolute. So, deep brain stimulation is not such an off-the-shelf procedure, Where you say, I'll support it, then I'll turn it on And then it does what …	Für mich selber wäre es natürlich schon interessant, weil es erstaunlich viele, sagen wir mal, klinische Besonderheiten geben kann für Patienten, wo man schon vielleicht vorher gerne wissen wollen würde, ob der Trainingsdatensatz für diese Situation erprobt worden ist. Absolut. Also, die Tiefehirnstimulation ist ja jetzt nicht so ein Verfahren von der Stange, wo man sagt, das stütze ich rein, dan…	Technical and General Requirements for Building Neurotechnologies using XAI: Clinican wants to know how representative the training data is when it comes to clinical features as DBS is specialized treatment	1		186	193	8	Laura Schopp	2024-10-29 16:42:02	Laura Schopp	2024-10-29 16:42:02
	Of course, it is tried for very different variants of clinical afflictions. In this respect, it would be nice for me personally, also because I might also have more insight, In what that does, it would already be there. So a bit of a training record, is the patient with the and the symptoms, that I can currently see in front of me, even shown in the training data?	Man probiert es aber natürlich für sehr unterschiedliche Varianten von klinischen Betroffenheiten. Insofern wäre das schon für mich persönlich, auch weil ich vielleicht auch mehr Einblick habe, darin was das tut, wäre das schon da. Also so ein bisschen Trainingsdatensatz, ist der Patient mit den und den Symptomen, den ich jetzt aktuell vor mir sehe, überhaupt in den Trainingsdaten abgebildet?	Technical and General Requirements for Building Neurotechnologies using XAI: Clinical features are very different/complex, therefore would like to know the training data	1		196	200	5	Laura Schopp	2024-10-29 16:43:02	Laura Schopp	2024-10-29 16:43:02
	But if I were to do the thought experiment, we're going to do a Phase 2 study. There would have to be a phase 2 study right at the beginning because phase 1 cannot exist in the case of healthy people. And then it would be I think it's very interesting, very interesting, very interesting, Lots to know about how it was made . So that you also know what kind of Patients should be responsible for suc…	Aber wenn ich mal das Gedankenexperiment machen würde, wir machen jetzt zusammen eine Phase 2 Studie. Es müsste ja eine Phase 2 Studie direkt am Anfang schon sein, weil es Phase 1 nicht geben kann bei gesunden Menschen. Und dann wäre es glaube ich schon sehr interessant, sehr viel zu wissen darüber, wie es gemacht worden ist. Damit man auch weiß, was für Patienten sollen für so eine Studie ausgew…	Technical and General Requirements for Building Neurotechnologies using XAI: Would like to see patient profiles used in clinical trials	1		323	341	19	Laura Schopp	2024-10-30 14:28:01	Laura Schopp	2024-10-30 14:28:01
	Analogue or digital? How do I talk them now? Analogue or digital? Ah yes, that doesn't have to be digital.	Analog oder digital? Wie rede ich die jetzt? Analog oder digital? Ah ja, das muss nicht digital sein.	Technical and General Requirements for Building Neurotechnologies using XAI: Analog tool/explanation is enough	1		338	341	4	Laura Schopp	2024-10-30 14:28:29	Laura Schopp	2024-10-30 14:28:29
	Yes, I think I would welcome paper.	Ja, ich glaube, Papier würde ich begrüßen.	Technical and General Requirements for Building Neurotechnologies using XAI: Paper based explanation	1		346	346	1	Laura Schopp	2024-10-30 14:28:54	Laura Schopp	2024-10-30 14:28:54
	In fact, the explainability I would need and wish for would be a listing of the top ten features. I make my decision because I have weighted such and such and such data particularly well. Because there must be data that has simply been there since the invention of the methodology. There is an early failure of dopamine treatment, so to speak, has a predictive value. And that would be important for…	Tatsächlich die Erklärbarkeit, die ich bräuchte und die ich mir wünschen würde, wäre eine Auflistung der Top Ten Features. Ich treffe meine Entscheidung, weil die und die und die Daten habe ich besonders gut gewichtet. Weil da müssen sich ja Daten wiederfinden, die seit der Erfindung der Methodik einfach drin sind. Es gibt ja quasi ein frühes Versagen der Dopaminbehandlung, hat einen prädiktiven …	Technical and General Requirements for Building Neurotechnologies using XAI: Feature importance needed for tool as we can see dopamin decrease, Technical and General Requirements for Building Neurotechnologies using XAI: Top 10 most important features	2		203	207	5	Laura Schopp	2024-10-31 11:26:07	Laura Schopp	2024-11-29 18:29:02
	There is an early failure of dopamine treatment, so to speak, has a predictive value. And that would be important for me the explainability, the top 10 features, if they are still graphically processed and the algorithm tells me, I have the with the and the weight in the model and these 10 features explain so and so much percent variance in my model.	Es gibt ja quasi ein frühes Versagen der Dopaminbehandlung, hat einen prädiktiven Wert. Und das wäre für mich die Erklärbarkeit wichtig, die Top 10 Features, wenn die noch grafisch aufgearbeitet werden und der Algorithmus mir sagt, ich habe das mit dem und dem Gewicht ins Modell und diese 10 Features erklären so und so viel Prozent Varianz in meinem Modell.	Technical and General Requirements for Building Neurotechnologies using XAI: Graphical view on top 10 most imporant features of the algorithm, Technical and General Requirements for Building Neurotechnologies using XAI: Weighting of features is relevant to look at and see	2		206	209	4	Laura Schopp	2024-10-31 11:27:03	Laura Schopp	2024-10-31 11:27:03
	Even if the data scientists thought it was cool, because this hormone is only a proxy of a certain group of drugs that gets certain severe patients. Uh, only gets seriously ill patients. These are things that would interest me as an expert. What does that mean? And the algorithm has to explain that to me.	Auch wenn die Data Scientists es cool fanden, weil dieses Hormon nur ein Proxy ist von einer bestimmten Medikamentengruppe, die bestimmte schwere Patienten kriegt. Äh, nur kriegt schwer erkrankte Patienten. Das sind so Dinge, die mich als Experten schon interessieren würden. Was bedeutet das? Und das muss mir der Algorithmus erklären.	Technical and General Requirements for Building Neurotechnologies using XAI: Would like to know what features are relevant for the algorithm	1		253	256	4	Laura Schopp	2024-10-31 11:48:49	Laura Schopp	2024-10-31 11:48:49
	And the algorithm has to explain that to me.	Und das muss mir der Algorithmus erklären.	Technical and General Requirements for Building Neurotechnologies using XAI: Algorithm needs to explain to expert why it concludes something	1		256	256	1	Laura Schopp	2024-10-31 11:49:29	Laura Schopp	2024-10-31 11:49:29
	Dashboard would be cool. Dashboard I would like to see, actually with charts, so graphically like this, a little bit of me numbers, say graphically. And what would be mega cool if you could change it to patient-centered view that it can be simplified in such a way that a patient who is standing there Example, with a few icons, for example, that the patient then somehow sees, quasi plop, and then …	Dashboard wäre cool. Dashboard würde ich mir wünschen, tatsächlich mit Diagrammen, also grafisch so, bisschen mich zahlen, sagen grafisch. Und was mega cool wäre, wenn man es umstellen könnte auf patientenzentrierte Sicht, dass es so vereinfacht werden kann, dass ein Patient, das da steht zum Beispiel, mit ein paar Icons zum Beispiel, dass der Patient dann irgendwie sieht, so quasi plopp, und dan…	Technical and General Requirements for Building Neurotechnologies using XAI: Digital tool would be great, Technical and General Requirements for Building Neurotechnologies using XAI: Pictogram would be good to see patient age, medication, genetics etc.	2		339	347	9	Laura Schopp	2024-10-31 14:44:25	Laura Schopp	2024-10-31 14:44:31
	The fact that you can use the data of the dashboard can then automatically transfer it to the electronic medical record, for example. It shouldn't be a standalone system where I have to log in, because then I don't use it. Okay, so that means I hear out, visualization, depending on who is supposed to see it, so partly physicians a different patient than now, but then also that the Data sharing is…	Dass man die Daten des Dashboards dann zum Beispiel automatisiert in die elektronische Krankenakte übernehmen kann. Es sollte kein eigenständiges System sein, wo ich mich einloggen muss, dann nutze ich es nämlich nicht. Okay, also das heißt, ich höre raus, Visualisierung, je nachdem halt auch, wer es sehen soll, also teilweise Mediziner eine andere als jetzt Patient, aber dann auch, dass die Date…	Technical and General Requirements for Building Neurotechnologies using XAI: Dashboard should be linked to digital health records	1		347	357	11	Laura Schopp	2024-10-31 14:45:40	Laura Schopp	2024-10-31 14:45:40
	And no wild numbers in or anything. And what I wish for, because I'm a person of percentages, simply then in the illustrations the percentages, that you can really tell it like that, okay, previous medication explains 9 percent why I do this. Okay, so since you can see the individual parameters unraveled a bit, but still user-friendly, in order to better inform the patient or to be able to make d…	Und keine wilden Zahlen rein oder so. Und was ich mir wünsche, weil ich ein Mensch der Prozente bin, einfach dann noch in den Abbildungen die Prozente, dass man wirklich auch so erzählen kann, okay, vorherige Medikation erklärt 9 Prozent, warum ich so mache. Okay, also da auch nochmal die einzelnen Parameter so ein bisschen, aber trotzdem user-friendly aufgedröselt sehen, um da eben dann auch den…	Technical and General Requirements for Building Neurotechnologies using XAI: Seeing the percentages of the information that is relevant for the algorithm (e.g., previous medication 9%)	1		361	368	8	Laura Schopp	2024-10-31 14:46:38	Laura Schopp	2024-10-31 14:46:38
	Once the features have been developed, then, that's easy to do with text mining, simply name the relevant source publications for reference, which show in the literature that these features are also important elsewhere. Yes, so then a bit of a peer review or peer process, okay, I see. Yes, for example, exactly, dude, see, meta-analysis from below with the ring, that would be really cool, of cours…	Wenn die Features ausgebildet worden sind, dann, das ist ja einfach zu machen mit Textmining, einfach die relevanten Source-Publikationen genannt werden als Referenz, die in der Literatur zeigen, dass diese Features auch woanders wichtig sind. Ja, also dann noch so ein bisschen so ein Peer-Review oder Peer-Process, okay, verstehe. Ja, zum Beispiel, genau, Alter, siehe, Meta-Analyse von unten mit …	Technical and General Requirements for Building Neurotechnologies using XAI: Would like to have publications linked to the information shown on dashboard	1		370	378	9	Laura Schopp	2024-10-31 14:47:16	Laura Schopp	2024-10-31 14:47:16
	Even though I think [blinded]'s tablet is better than [blinded's]. Very good.	Auch wenn ich das Tablet von [blinded] besser finde als das von [blinded]. Sehr gut.	Technical and General Requirements for Building Neurotechnologies using XAI: Prefers device tablet from [blinded] Scientific in contrast to [blinded]	1		88	89	2	Laura Schopp	2024-11-01 14:42:09	Laura Schopp	2024-11-01 14:42:09
	Yes, as precisely as possible, I would like to know as precisely as possible what it does and what information it has. I can well imagine that the people to whom this is then applied are interested in such data protection matters. that this is encrypted accordingly, whether it communicates with the Internet or not.	Ja, möglichst genau, ich würde möglichst genau wissen wollen, was das macht und was das für Informationen hat. Ich kann mir gut vorstellen, dass die Leute, bei denen das dann angewendet wird, sich für so Datenschutzsachen interessieren. dass das entsprechend verschlüsselt ist, ob das mit dem Internet kommuniziert oder nicht.	Placeholder: Clinician like to know how and based on what information the AI intervenes, Placeholder: Patient would like to know how data privacy is ensured, Technical and General Requirements for Building Neurotechnologies using XAI: Would like to know more about the training data	3		199	201	3	Laura Schopp	2024-11-01 16:17:10	Laura Schopp	2024-11-01 16:17:10
	And probably, yes, I do believe that the patients would also be interested, on how many people this has already been tried, what it brings on average. I do believe that somehow, in order to convince someone to use this, that it's kind of favorable for some study or something to have that what it does can be good. So they had now mentioned studies, they had now also somehow addressed a bit of insi…	Und wahrscheinlich, ja, ich glaube schon, dass auch die Patienten und Patientinnen interessiert würden, an wie vielen Menschen das schon ausprobiert worden ist, was das durchschnittlich so bringt. Ich glaube schon, dass man irgendwie, um jemanden davon zu überzeugen, das zu benutzen, dass es irgendwie günstig für irgendeine Studie oder so dazu zu haben, dass das gut sein kann, was es tut. Also si…	Technical and General Requirements for Building Neurotechnologies using XAI: Patients would be interested to know the number of study participants	1		202	209	8	Laura Schopp	2024-11-01 16:20:27	Laura Schopp	2024-11-01 16:20:27
	How do you feel about that? So I don't think that just such a simple regression can be enough. I think I would prefer it to be a neural network. I think that's more important. You don't understand in detail what exactly is doing anyway. But what went into the model or how they weighted it or whatever, I think I find that interesting. So the concrete method is, I think, rather less.	Wie stehen Sie da dem gegenüber? Also ich glaube nicht, dass nur so eine einfache Regression reichen kann. Ich glaube, es wäre mir lieber, wenn das ein neuronales Netz wäre. Ich finde das dann wichtiger. Das versteht man ja dann ja sowieso im Einzelnen nicht, was da genau macht. Aber was da so eingegangen ist in das Modell oder wie die das dann gewichtet haben oder was auch immer, ich glaube, das…	Technical and General Requirements for Building Neurotechnologies using XAI: Method does not need to be explained but input data	1		255	261	7	Laura Schopp	2024-11-01 16:33:00	Laura Schopp	2024-11-01 16:33:00
	I think so, so chart prefers, because you are somehow used to looking at them. But in a digital format? Yes, of course, if you can interact with it like that or something, that's cool too. No, it doesn't necessarily have to be printed out now. Yes, well, I know, there are such and such.	ch glaube so, so Chart am liebsten, weil man ja irgendwie gewohnt ist sich die anzugucken. Aber in einem digitalen Format? Ja klar, also wenn man damit auch so interagieren kann oder so, das ist ja auch cool. Nee, müsste jetzt nicht unbedingt ausgedruckt sein. Ja gut, ich weiß, es gibt ja solche und solche.	Technical and General Requirements for Building Neurotechnologies using XAI: Would like to have something that one can interact with, Technical and General Requirements for Building Neurotechnologies using XAI: Would like to see charts	2		357	361	5	Laura Schopp	2024-11-01 17:03:27	Laura Schopp	2024-11-01 17:03:27
	The main thing is that the output now has a superiority to the continuous simulation or has an added value for my patient. But I wouldn't have to explain to you all the features that are available now... No, then you are not allowed to. The problem is, you would be deterred and no neurologist would do DBS. That would be far too complicated. These things, exactly which features do what, that's pos…	Hauptsache der Output hat jetzt eine superiority zu der continuous Simulation oder hat einen Mehrwert für meinen Patienten. Aber ich müsste Ihnen jetzt nicht alle Features erklären, die jetzt... Nein, dann dürfen Sie nicht. Das Problem ist, da würde man ja das abschrecken und kein Neurologe würde mal DBS machen. Das wäre viel zu kompliziert. Diese Sachen, genau welche Features was machen, das geh…	Technical and General Requirements for Building Neurotechnologies using XAI: Features should not be explained to neurologists as they will get afraid of AI and think it is too complex	1		252	258	7	Laura Schopp	2024-11-04 13:31:58	Laura Schopp	2024-11-04 13:31:58
	Yes, absolutely, clinical trials are absolutely, of course, that's the basic building block, but the question is which design of clinical trials. It's all about individualized therapies now, isn't it? And it's about the effect, what is the individual effect, if I now start with a algorithm for this patient relative to his or her Standard. And at DBS, that's a highly individualized one Therapy, wh…	Ja, absolut, klinische Studien sind unbedingt, natürlich, das ist der Grundbaustein, aber die Frage ist, welches Design von klinischen Studien. Es geht ja jetzt um individualisierte Therapien, oder? Und da geht es darum, den Effekt, was ist der individuelle Effekt, wenn ich jetzt mit einem anderen Algorithmus heraushole für diesen Patienten relativ zu seinem Standard. Und bei DBS, das ist ja eine…	AI-based Neurotechnology and Pharmaceuticals should be treated equally (pro/con): DBS has much more degrees of freedom in contrast to drug trials, Placeholder: DBS is very individualized and need to investigate benefit for individual patient, Technical and General Requirements for Building Neurotechnologies using XAI: Clinical studies are relevant for AI research in DBS field	3		272	282	11	Laura Schopp	2024-11-04 13:35:28	Laura Schopp	2024-11-04 13:35:28
	Yes, explainability is of course attached to everything that contributes to internal learning dynamics and also feature selection within logonal networks. One is now limited to understanding AI models better in general.	Ja, Erklärbarkeit ist natürlich an alles, was dazu beiträgt, die interne Lerndynamik und auch Feature Selection innerhalb von logonalen Netzen. Man ist jetzt mal darauf beschränkt, oder KI-Modellen generell besser zu verstehen.	Technical and General Requirements for Building Neurotechnologies using XAI: Defines explainability everything that provides insights into inner learning and feature selection	1		263	264	2	Laura Schopp	2024-11-05 12:13:27	Laura Schopp	2024-11-05 12:13:27
	So if you are a user without special technical knowledge has the ability to understand on the basis of which aspects the data or parameter model now a certain decision has been made, or a certain selection has been made. That's the high-level description now.	Also wenn man als Anwenderin und Anwender ohne spezielle technische Kenntnisse die Möglichkeit hat, nachzuvollziehen, auf Grundlage welcher Aspekte der Daten- oder Parametermodell jetzt eine bestimmte Entscheidung entfiel, oder eine bestimmte Auswahl getroffen hat. Das ist jetzt so die High-Level-Beschreibung.	Technical and General Requirements for Building Neurotechnologies using XAI: End-user should be able to understand withouth specific technical knowledge why a certain decision was made (broader sense)	1		265	268	4	Laura Schopp	2024-11-05 12:14:15	Laura Schopp	2024-11-05 12:14:15
	There are now in the XAI research area, in computer science, of course, there are many approaches, who try to do the same. LIME or Invertable Neural Networks, all kinds of approaches that are out there. But for the clinic and clinical application, it is of course extremely important to that the explanations then also meet with a certain clinical plausibility. that it is not only computationally m…	Da gibt es jetzt im XAI-Forschungsbereich, in der Computer Science natürlich viele Ansätze, die versuchen, das auch zu machen. LIME oder Invertable Neural Networks, alle möglichen Ansätze, die es da gibt. Aber für die Klinik und die klinische Anwendung ist natürlich extrem wichtig, dass dann die Erklärungen auch auf eine gewisse klinische Plausibilität stoßen. dass es nicht nur computational math…	Skepticism and Resistance against AI and Neurotechnology Integration: Mathematical explanation of A is not enough in the clinical area, Technical and General Requirements for Building Neurotechnologies using XAI: Clinicians lack statistical literacy thus XAI tool needs to do more (e.g. adapt to clinical context), Technical and General Requirements for Building Neurotechnologies using XAI: XAI met…	3		285	303	19	Laura Schopp	2024-11-05 12:47:05	Laura Schopp	2024-11-05 12:48:24
	Because if this is then only issued on the basis of such probabilities, first, we have the problem of the lack of statistical literacy, that doctors also have problems dealing with probabilities. And then that rather rule of tumb or through automation bias would lead to that you somehow have such an internal threshold and say, as soon as something is somehow above 70 or 80 percent confidence, the…	Weil wenn das dann nur noch auf Grundlage von solchen Wahrscheinlichkeiten ausgegeben wird, haben wir erstens das Problem der fehlenden statistischen Literacy, dass also auch Ärztinnen und Ärzte Probleme haben im Umgang mit Wahrscheinlichkeiten. Und dann, dass eher so rule of tumb oder durch Automation Bias dazu führen würde, dass man irgendwie so einen internen Threshold hat und sagt, sobald irg…	Technical and General Requirements for Building Neurotechnologies using XAI: For doctors we need more than just ratios that "explain" decisions	1		300	307	8	Laura Schopp	2024-11-05 12:50:27	Laura Schopp	2024-11-05 12:50:27
	And that's just super difficult, it's not intuitive, it has to be actively researched, so to speak. Preferably also in participatory research together somewhere doctors and physicians are actually involved in the development of such interfaces and the question of how is this to be represented by other systems or by other forms of Explanation.	Und das ist halt super schwierig, das ist nicht intuitiv, das muss quasi aktiv erforscht werden. Am besten auch in partizipativen Forschungen zusammen irgendwo Ärztinnen und Ärzte und Ärzte tatsächlich mitgenommen werden bei der Entwicklung solcher Interfaces und der Frage, wie soll das jetzt dargestellt werden durch andere Systeme oder durch andere Formen der Erklärung.	Technical and General Requirements for Building Neurotechnologies using XAI: Need research and participatory methods to ask clinicians what they need and understand	1		308	312	5	Laura Schopp	2024-11-05 12:51:27	Laura Schopp	2024-11-05 12:51:27
	Yes in any case. So that you have an intuition in some form whether it is the given case that you are asking for or where you are looking for support, is sufficiently represented in the training data at all. That would actually be a an obvious and minimal requirement, but the vast majority of models do not meet them now.	Ja, auf jeden Fall. Also, dass man in irgendeiner Form eine Intuition vermittelt bekommt, ob jetzt der gegebene Fall, den man abfragt oder wo man Unterstützung sucht, überhaupt ausreichend in den Trainingsdaten repräsentiert ist. Das wäre eigentlich eine eine offensichtliche und minimale Anforderung, die aber die allermeisten Modelle jetzt nicht erfüllen.	Technical and General Requirements for Building Neurotechnologies using XAI: Any explanation should convey intuition whether the symptoms are covered in training data	1		324	328	5	Laura Schopp	2024-11-05 12:54:16	Laura Schopp	2024-11-05 12:54:16
	It would be possible with ChatGPT alone, to say, okay, the model somehow gives away with every answer by a green, orange, yellow, red, intuitive feedback, whether the query you have made even with a very large, representative data set or whether it is a special case, where there is little data, where the model can then also signal uncertainty through such a play of colors, for example.	Es wäre ja allein bei ChatGPT auch schon möglich, zu sagen, okay, das Modell gibt mit jeder Antwort irgendwie durch einen grünen, orange, gelb, rot, eine intuitive Rückmeldung, ob die Abfrage, die man gemacht hat, auch mit einem sehr großen, repräsentativen Datensatz beantwortet wurde oder ob es ein Spezialfall ist, wo wenig Daten vorhanden sind, wo das Modell dann auch Unsicherheit signalisieren…	Technical and General Requirements for Building Neurotechnologies using XAI: Would like a traffic light for LLMs to say whether they are certain (large data behind)	1		329	337	9	Laura Schopp	2024-11-05 12:55:07	Laura Schopp	2024-11-05 12:55:07
	Yes, generally already a bigger fan of now the disclosure of certain host relationships, Causal influence, I think it's generally good. But of course this is possible in bio-pharmacodynamics, where you can see, how drugs act on which cells and can it be used in animal experiments. sometimes very well explain which signaling pathways, specialist values or such a drug advertises.	Ja, generell schon größerer Fan von jetzt der Offenlegung bestimmter Wirtszusammenhänge, causal influence, finde ich schon generell gut. Aber das geht natürlich in der Bio-Pharmakodynamik, wo man gucken kann, wie wirken jetzt Medikamente auf welche Zellen und kann es im Tierversuch mitunter sehr gut aufklären, über welche Signalwege, Fachwerte oder so ein Medikament wirbt.	Technical and General Requirements for Building Neurotechnologies using XAI: Insights into causal influences appreciated	1		389	392	4	Laura Schopp	2024-11-05 13:11:14	Laura Schopp	2024-11-05 13:11:14
	That's kind of when I look at it all from the end, it doesn't really matter how the data is generated.	Das ist ja sozusagen, wenn ich das alles vom Ende her angucke, ist eigentlich egal, wie die Daten generiert werden.	Technical and General Requirements for Building Neurotechnologies using XAI: Would only want to know the outcome not the input data	1		154	155	2	Laura Schopp	2024-11-05 17:31:56	Laura Schopp	2024-11-05 17:31:56
	. That's actually enough for me, but how in the end what is calculated and how the algorithm is then generated in detail, I wouldn't care.	. Das langt für mich eigentlich vollkommen, aber wie dann im Endeffekt was berechnet wird und wie dann der Algorithmus im Detail erzeugt wird, das wäre mir wurscht.	Opening the Black-Box: Explainability and Transparency in AI Systems: Opening black-box not needed, Technical and General Requirements for Building Neurotechnologies using XAI: Not interested in understanding the algorithm	2		172	173	2	Laura Schopp	2024-11-05 17:33:21	Laura Schopp	2024-11-05 17:33:21
	Well, that goes a bit into the question of commercialization. I would say that the more RCTs, RTCs you have, the more useful I find what is most convincing for me as a doctor, when I have a positive effect, which I can then ideally counter, which almost never works, against a competing product.	Naja, das geht ja schon so ein bisschen in die Frage der Kommerzialisierung. Ich würde sagen, je mehr RCTs, RTCs man hat, umso sinnvoller finde ich, das was für mich am überzeugendsten ist als Arzt, wenn ich einen positiven Effekt habe, den ich dann idealerweise, was fast nie klappt, gegenhalten kann, gegen ein Konkurrenzprodukt.	Technical and General Requirements for Building Neurotechnologies using XAI: RCT generally speaking a good step to show relevance	1		180	183	4	Laura Schopp	2024-11-05 17:34:59	Laura Schopp	2024-11-05 17:34:59
	I think you need a basic understanding. And in my opinion, that's enough for the patients [lost connection] Personally not, because in the end the only thing that counts is if I take Nevro now, is the patient in pain, so to speak, improved or not. That's kind of when I look at it all from the end, it doesn't really matter how the data is generated. Okay, so very exciting.	Ich glaube, man braucht ein grundlegendes Verständnis. Und das langt meines Erachtens für die Patienten auch [lost connection] Persönlich nicht, weil am Ende ja eigentlich nur zählt, wenn ich jetzt Nevro nehme, ist der Patient sozusagen schmerzgebessert oder nicht. Das ist ja sozusagen, wenn ich das alles vom Ende her angucke, ist eigentlich egal, wie die Daten generiert werden. Okay, also sehr s…	Technical and General Requirements for Building Neurotechnologies using XAI: Output of the AI-based system matters	1		150	156	7	Laura Schopp	2025-01-27 11:00:51	Laura Schopp	2025-01-27 11:00:51
	We are also involved in a current project that is running with neurofeedback simulations, that makes name for DBS patients, we would also like to work with more AI in an open source system, but unfortunately we don't have that. We practically don't get into this [blinded] part, although it's basically set up adaptively today.	Wir sind auch in einem jetzigen Projekt, das läuft mit Neurofeedback-Simulationen unterwegs, das macht Name bei DBS-Patienten auch da würden wir gerne mit mehr KI arbeiten in einem Open Source System, das wir aber im leider nicht haben. Wir kommen praktisch nicht in dieses [blinded] Teil rein, obwohl das ja heute adaptiv grundsätzlich aufgesetzt ist.	Technical and General Requirements for Building Neurotechnologies using XAI: Would like to work with open-source solutions to install their algorithms on the IPG	1		117	119	3	Laura Schopp	2025-01-02 11:04:02	Laura Schopp	2025-01-02 11:04:02
	What information would you need as a clinician to say, I feel comfortable using this system? Yes, we should have access to the data. So I want to have the full information, we have to be able to read out the data, we have to be able to evaluate it, we have to see for ourselves or we have good We have evidence from other groups that an algorithm or an AI solution works. And then I would already ha…	Welche Informationen bräuchten Sie als Kliniker, um zu sagen, ich fühle mich wohl, dieses System auch zu benutzen? Ja, wir müssten Zugang haben zu den Daten. Also ich möchte die vollen Informationen haben, wir müssen die Daten auslesen können, müssen sie auswerten können, müssen selber sehen oder gute Evidenz haben von anderen Gruppen, dass ein Algorithmus oder eine KI-Lösung funktioniert. Und da…	Opening the Black-Box: Explainability and Transparency in AI Systems: Full access to data required. Want to manipulate data themselves, Technical and General Requirements for Building Neurotechnologies using XAI: As a scientist want to have 100% transparency and access to data, Technical and General Requirements for Building Neurotechnologies using XAI: Clinical evidence is key for AI-based neuro…	4		149	153	5	Laura Schopp	2025-01-02 11:32:05	Laura Schopp	2025-01-02 11:32:20
	statement, as long as we don't have that, that we're a bit in the black box because we don't have this source data, but only see the outcome at some point, it's difficult, of course. But that's the important thing	Aussage zu machen, solange wir das nicht haben, dass wir ein bisschen in der Blackbox sind, weil wir diese Source-Data nicht haben, sondern nur irgendwann das Outcome sehen, ist es natürlich schwierig. Aber das ist das Wichtige	Technical and General Requirements for Building Neurotechnologies using XAI: Outcome/output is not enough, need source data	1		174	176	3	Laura Schopp	2025-01-02 12:05:49	Laura Schopp	2025-01-02 12:05:49
	data and they do their own analysis, so basically, of course, we have to do our own analysis because we always have to be sure what is written behind it, yes and and if, of course, a company with an analysis algorithm If it is already being tested, validated, tested, published, then we can also work with it.	Daten und sie machen ihre eigene Analyse also grundsätzlich müssen wir natürlich unsere eigene Analyse machen weil wir immer sicher sein müssen was steht dahinter ja und und wenn natürlich eine Firma mit einem Analysealgorithmus kommt bereits, der geprüft ist, validiert ist, getestet ist, publiziert ist, dann können wir auch damit arbeiten.	Technical and General Requirements for Building Neurotechnologies using XAI: Would like to be able to validate the algorithm themself	1		234	237	4	Laura Schopp	2025-01-02 12:13:30	Laura Schopp	2025-01-02 12:13:30
	But to be able to check in individual cases, so to speak, why now the machine or the technology has come to such and such a result, I think is overrated. So I'll do it again, I think this is certainly another question for Engineers and developers and so on.	Aber im Einzelfall sozusagen nachprüfen zu können, warum jetzt die Maschine oder die Technologie zu dem und dem Ergebnis gekommen ist, halte ich für überbewertet. Also ich mache da nochmal, ich glaube, eine andere Frage ist das sicherlich für Ingenieure und Entwickler und so weiter.	Opening the Black-Box: Explainability and Transparency in AI Systems: Clinician does not need to understand the reasoning of the machine, Technical and General Requirements for Building Neurotechnologies using XAI: Clinicians do not need to understand Algorithm but engineers and developers	2		242	247	6	Laura Schopp	2025-01-02 15:41:32	Laura Schopp	2025-01-02 15:41:32
	It depends on the application, if it were a [blinded], a DBS system, and then you apply it to a closed-loop system. Good question. There are two options. Either it's relative, either I see from the data,	Da kommt es auf die Anwendung an, wenn es jetzt ein [blinded] wäre, ein DBS System wäre, und man das dann auf einem Closed-Loop System anwendet. Gute Frage. Es gibt zwei Möglichkeiten. Entweder es ist relativ, entweder sehe ich aus den Daten,	Technical and General Requirements for Building Neurotechnologies using XAI: Information needed depends on the use case	1		162	163	2	Laura Schopp	2025-01-23 17:15:55	Laura Schopp	2025-01-23 17:15:55
	It depends on the application, if it were a [blinded], a DBS system, and then you apply it to a closed-loop system. Good question. There are two options. Either it's relative, either I see from the data, that it is a relatively data-driven algorithm that can be understood, relatively classical, because then I can see biomarkers, which are then used adaptively, then I would say, No brainer, right?…	Da kommt es auf die Anwendung an, wenn es jetzt ein [blinded] wäre, ein DBS System wäre, und man das dann auf einem Closed-Loop System anwendet. Gute Frage. Es gibt zwei Möglichkeiten. Entweder es ist relativ, entweder sehe ich aus den Daten, dass es ein relativ datengetriebener Algorithmus ist, den man nachvollziehen kann, relativ klassisch, weil ich dann Biomarker sehen kann, die werden dann ad…	Technical and General Requirements for Building Neurotechnologies using XAI: Would like to see input data and biomarker in an transparent/easy to understand algorithm	1		162	166	5	Laura Schopp	2025-01-23 17:28:08	Laura Schopp	2025-01-23 17:28:08
	I've only studied [blinded] and I'd be interested. But for a clinician, of course, this is completely irrelevant. And above all, you don't just have to keep an eye on the clinicians, but also on the patients. Absolutely, I mean, of course always.	Ich habe nur [blinded] studiert und mich würde das schon interessieren. Aber für einen Kliniker ist das natürlich völlig irrelevant. Und vor allem, man muss ja eigentlich nicht nur die Kliniker im Auge haben, sondern auch die Patienten. Absolut, ich meine, klar auch immer.	Technical and General Requirements for Building Neurotechnologies using XAI: Clinicians do not want to know about the algorithm	1		190	193	4	Laura Schopp	2025-01-23 18:40:51	Laura Schopp	2025-01-23 18:40:51
	I think that would be very interesting. So it goes a bit into explainability, because especially with the spike Detection, of course, we are a bit there at the moment and compare, what does the algorithm see, what do we see. Of course, you look at the agreement, then you look at the non-agreement. That is also relatively clear in part, these are artifacts, things that we can take away immediately…	Ich fände das schon sehr interessant. Also geht es ein bisschen in die Erklärbarkeit rein, weil gerade bei der Spike Detection ist es natürlich so, dass wir im Moment ein bisschen da sind und vergleichen, was sieht denn der Algorithmus, was sehen wir. Natürlich schaut man sich die Übereinstimmung an, dann schaut man sich die Nicht-Übereinstimmung an. Das ist zum Teil auch relativ klar, das sind d…	Technical and General Requirements for Building Neurotechnologies using XAI: Looking into data and how the algorithm works digitally	1		309	317	9	Laura Schopp	2025-01-23 22:24:32	Laura Schopp	2025-01-23 22:24:32
	So it goes a bit into explainability, because especially with the spike Detection, of course, we are a bit there at the moment and compare, what does the algorithm see, what do we see. Of course, you look at the agreement, then you look at the non-agreement.	Also geht es ein bisschen in die Erklärbarkeit rein, weil gerade bei der Spike Detection ist es natürlich so, dass wir im Moment ein bisschen da sind und vergleichen, was sieht denn der Algorithmus, was sehen wir. Natürlich schaut man sich die Übereinstimmung an, dann schaut man sich die Nicht-Übereinstimmung an.	Technical and General Requirements for Building Neurotechnologies using XAI: Would like to be able to see what the algorithm detects. Check agreement/disagreement of algorithm vs. human	1		310	313	4	Laura Schopp	2025-01-24 09:34:40	Laura Schopp	2025-01-24 09:34:40
	But then, of course, theoretically it is the case that perhaps the algorithm sees things that we don't see and which we would assess as not pathological and if they then naturally correlate with the disease, then it would be very interesting to see exactly that and to know exactly which features are recognized.	Aber dann ist es natürlich theoretisch so, dass vielleicht der Algorithmus Dinge sieht, die wir nicht sehen und die wir als nicht pathologisch taxieren würden und wenn die dann natürlich mit der Krankheit korrelieren, dann wäre es sehr interessant, genau das zu sehen und genau zu wissen, welche Features werden da erkannt.	Technical and General Requirements for Building Neurotechnologies using XAI: Would like to see (dashboard) patterns where the algorithm sees a correlation with the disease	1		315	317	3	Laura Schopp	2025-01-24 09:45:09	Laura Schopp	2025-01-24 09:45:09
	then it would be very interesting to see exactly that and to know exactly which features are recognized. That's just the basis, because otherwise we can't really learn anything from it at all.	dann wäre es sehr interessant, genau das zu sehen und genau zu wissen, welche Features werden da erkannt. Das liegt eben zugrunde, weil sonst können wir eigentlich überhaupt nichts davon lernen.	Technical and General Requirements for Building Neurotechnologies using XAI: Would like to see features that are relevant for the algorithm	1		317	318	2	Laura Schopp	2025-01-24 09:46:24	Laura Schopp	2025-01-24 09:46:24
	n there just a bit Check and balance with the external factors as well. Ideally, yes, that's pretty but in the first step perhaps even only on the data, i.e. only to see, which, because the algorithm, the normal one, of course, you can also put behavior in it, but normally it happens on the data.	n da eben auch nochmal so ein bisschen Check and Balance auch mit den externen Faktoren hätte. Im Idealfall, ja, das ist dann ziemlich hochgegriffen, aber im ersten Schritt vielleicht sogar schon nur auf den Daten, also nur zu sehen, welche, weil der Algorithmus, der normale, klar, man kann natürlich auch Behavior reingeben, aber im Normalfall passiert der auf den Daten.	Technical and General Requirements for Building Neurotechnologies using XAI: Would like to see first the data and then next step link it with behavioural data	1		321	325	5	Laura Schopp	2025-01-24 09:47:31	Laura Schopp	2025-01-24 09:47:31
	Then there are the approaches with the explainability of AI, what's the technical term when you change the features slightly in principle. Feature importance and ranking, feature importance and feature relevance, where you then... Yes, relevance... ... or permutations... Yes, exactly. Of course, I would find that very interesting, or if you then adjust features a bit and then see if they still cl…	Dann gibt es ja die Ansätze mit der Erklärbarkeit der KI, wie heisst das, der Fachbegriff, wenn man die Features im Prinzip leicht verändert. Feature importance und ranking, feature importance und feature relevance, wo man dann... Ja, relevance... ...or permutations... Ja, genau. Das fände ich natürlich sehr interessant, oder wenn man dann Features ein bisschen anpasst und dann schaut, ob die noc…	Technical and General Requirements for Building Neurotechnologies using XAI: Considers feature insights as important and interesting	1		327	335	9	Laura Schopp	2025-01-24 09:49:45	Laura Schopp	2025-01-24 09:49:45
	Of course, I would find that very interesting, or if you then adjust features a bit and then see if they still classify the same etc. Because I would actually still have it very important for reliability.	Das fände ich natürlich sehr interessant, oder wenn man dann Features ein bisschen anpasst und dann schaut, ob die noch gleich klassifiziert werden, etc. Weil ich hätte es eigentlich noch ganz wichtig so für die Reliability.	Technical and General Requirements for Building Neurotechnologies using XAI: Looking into counter factuals and check plausibility/reliability	1		333	335	3	Laura Schopp	2025-01-24 09:57:07	Laura Schopp	2025-01-24 09:57:07
